# Supplementary material for: Flagellar rotation facilitates the transfer of a bacterial conjugative plasmid
Source: EMBO J. 2024 Dec 2;44(2):587–611. doi: 10.1038/s44318-024-00320-0 (PMC11730352; doi:10.1038/s44318-024-00320-0)
Supplement: Supplementary file 5 — Source data Fig. 1 [file 44318_2024_320_MOESM5_ESM.zip]

Archive with 4 entries (2 files):
- Figure 1/1D/
- Figure 1/1D/cluster area quantification.xlsx
- Figure 1/1F/
- Figure 1/1F/cluster area quantification.xlsx
