# Supplementary material for: Flagellar rotation facilitates the transfer of a bacterial conjugative plasmid
Source: EMBO J. 2024 Dec 2;44(2):587–611. doi: 10.1038/s44318-024-00320-0 (PMC11730352; doi:10.1038/s44318-024-00320-0)
Supplement: Supplementary file 5 — Source data Fig. 1 [file 44318_2024_320_MOESM5_ESM.zip › Figure 1/1D/cluster area quantification.xlsx]

## Sheet: Fig 1D
		Clusters Area (pixels2)
Time (minutes)		10	20	30	2 way ANOVA
WT+pLS20	R1	719	9148	60687
	R2	0	22609	123110
	R3	16113	123066	307131
WT - pLS20	R1	0	751	20232	0.0273306
	R2	0	0	8541
	R3	0	0	11576
