# Supplementary material for: Flagellar rotation facilitates the transfer of a bacterial conjugative plasmid
Source: EMBO J. 2024 Dec 2;44(2):587–611. doi: 10.1038/s44318-024-00320-0 (PMC11730352; doi:10.1038/s44318-024-00320-0)
Supplement: Supplementary file 5 — Source data Fig. 1 [file 44318_2024_320_MOESM5_ESM.zip › Figure 1/1F/cluster area quantification.xlsx]

## Sheet: Sheet1
		Clusters Area (pixels2)
Time (minutes)		10	20	30	2 way ANOVA
WT	R1	2192	3374	121682
	R2	1989	7805	115103
	R3	9318	27542	226804
Δhag	R1	0	0	62725	0.00445483
	R2	630	1090	7408
	R3	0	0	17002
ΔflgM	R1	1549	0	115291	0.48064
	R2	4370	9266	178117
	R3	5194	30244	339915
