# Supplementary material for: Flagellar rotation facilitates the transfer of a bacterial conjugative plasmid
Source: EMBO J. 2024 Dec 2;44(2):587–611. doi: 10.1038/s44318-024-00320-0 (PMC11730352; doi:10.1038/s44318-024-00320-0)
Supplement: Supplementary file 6 — Source data Fig. 2 [file 44318_2024_320_MOESM6_ESM.zip]

Archive with 10 entries (6 files):
- Figure 2/2B/
- Figure 2/2B/conjugation efficiency.xlsx
- Figure 2/2D/
- Figure 2/2D/images of motility plates.JPG
- Figure 2/2E/
- Figure 2/2E/conjugation efficiency.xlsx
- Figure 2/2E/conjugation plates.JPG
- Figure 2/2F/
- Figure 2/2F/conjugation efficiency.xlsx
- Figure 2/2F/conjugation plates.JPG
