# Supplementary material for: Flagellar rotation facilitates the transfer of a bacterial conjugative plasmid
Source: EMBO J. 2024 Dec 2;44(2):587–611. doi: 10.1038/s44318-024-00320-0 (PMC11730352; doi:10.1038/s44318-024-00320-0)
Supplement: Supplementary file 6 — Source data Fig. 2 [file 44318_2024_320_MOESM6_ESM.zip › Figure 2/2B/conjugation efficiency.xlsx]

## Sheet: Sheet1
	WT	∆hag	∆flgM
Conjugation efficiency	0.00156495	0	0.00532901
number of recipients	3195	3067	4316
