# Supplementary material for: Flagellar rotation facilitates the transfer of a bacterial conjugative plasmid
Source: EMBO J. 2024 Dec 2;44(2):587–611. doi: 10.1038/s44318-024-00320-0 (PMC11730352; doi:10.1038/s44318-024-00320-0)
Supplement: Supplementary file 6 — Source data Fig. 2 [file 44318_2024_320_MOESM6_ESM.zip › Figure 2/2E/conjugation efficiency.xlsx]

## Sheet: Sheet1
	Conjugation Efficiencies
	WT	∆hag	∆CORE	∆sigD	∆motA	∆flgM	∆ymdB
R1	0.000947	2.46e-06	0.000109	1.61e-05	0.000106
R2	0.00156	4.65e-06	1.3e-05	2.56e-05	0.000151	0.00308
R3	0.00231	1.22e-05	2.45e-05	2.62e-05	0.000629
R4	0.0024	1.54e-06	3.4e-05	1.5e-05	0.000231		0.0059
R5	0.0021	3.27e-05	0.0001	1.4e-05	0.000204	0.0039	0.0067
R6	0.00269	3.75e-05	1.5e-05			0.00826	0.018
t-test of mutant vs WT:		1.82959e-05	2.16105e-05	7.33811e-05	0.000267633	0.0285075	0.015698
