# Supplementary material for: Flagellar rotation facilitates the transfer of a bacterial conjugative plasmid
Source: EMBO J. 2024 Dec 2;44(2):587–611. doi: 10.1038/s44318-024-00320-0 (PMC11730352; doi:10.1038/s44318-024-00320-0)
Supplement: Supplementary file 6 — Source data Fig. 2 [file 44318_2024_320_MOESM6_ESM.zip › Figure 2/2F/conjugation efficiency.xlsx]

## Sheet: Sheet1
	Conjugation Efficiencies
	WT recipient	∆hag recipient
R1	0.005	0.00325
R2	0.00188	0.00109
R3	0.0036	0.00514
R4	0.0021	0.00084
t-test of mutant vs. WT:		0.665833
