# Supplementary material for: Flagellar rotation facilitates the transfer of a bacterial conjugative plasmid
Source: EMBO J. 2024 Dec 2;44(2):587–611. doi: 10.1038/s44318-024-00320-0 (PMC11730352; doi:10.1038/s44318-024-00320-0)
Supplement: Supplementary file 7 — Source data Fig. 3 [file 44318_2024_320_MOESM7_ESM.zip]

Archive with 11 entries (6 files):
- Figure 3/3A/
- Figure 3/3A/conjugation efficiency.xlsx
- Figure 3/3A/conjugation plates.JPG
- Figure 3/3C/
- Figure 3/3C/qRT-PCR fold induction.xlsx
- Figure 3/3D/
- Figure 3/3D/qRT-PCR fold induction.xlsx
- Figure 3/3E/
- Figure 3/3E/ConAn1 Western Blot.JPG
- Figure 3/3F/
- Figure 3/3F/Tie Western Blot.JPG
