# Supplementary material for: Flagellar rotation facilitates the transfer of a bacterial conjugative plasmid
Source: EMBO J. 2024 Dec 2;44(2):587–611. doi: 10.1038/s44318-024-00320-0 (PMC11730352; doi:10.1038/s44318-024-00320-0)
Supplement: Supplementary file 7 — Source data Fig. 3 [file 44318_2024_320_MOESM7_ESM.zip › Figure 3/3A/conjugation efficiency.xlsx]

## Sheet: Sheet1
		Conjugation Efficiencies
		WT	∆hag	∆CORE	∆sigD	2 way ANOVA
rapApLS20	R1	0.0064	3.75e-05	1.5e-05	1e-06
	R2	0.00221	1.67e-05	1e-06	1e-06
	R3	0.000832	3.8e-06	1e-06	1e-06
rapAinduced	R1	0.0236	0.0192	0.003	0.0367	0.001
	R2	0.0116	0.00263	0.0164	0.012
	R3	0.02	0.0147	0.0335	0.0253
