# Supplementary material for: Flagellar rotation facilitates the transfer of a bacterial conjugative plasmid
Source: EMBO J. 2024 Dec 2;44(2):587–611. doi: 10.1038/s44318-024-00320-0 (PMC11730352; doi:10.1038/s44318-024-00320-0)
Supplement: Supplementary file 7 — Source data Fig. 3 [file 44318_2024_320_MOESM7_ESM.zip › Figure 3/3C/qRT-PCR fold induction.xlsx]

## Sheet: Sheet1
		Fold Change (Δhag/WT)
	mRNA:	rapA	(conAn1) 28	(ses) 29	30	31	32	33	(tie) 34	(virB11) 37	(virD4) 48
	R1	0.535	0.23	0.803	0.449	0.305	0.444	0.201	0.03	0.123	0.03	1
	R2	0.487	0.79	0.34	1.09	0.32	0.25	0.05	0.2	0.208	0.3	1
	R3	0.74	0.18	0.32	0.06	0.12	0.14	0.17	0.216	0.17	0.256	1
	R4			0.26	0.12	0.04	0.06	0.06	0.259	0.03	0.204	1
	R5								0.175		0.1	1
	R6								0.267		0.08	1
	R7								0.06			1
	R8								0.1			1
t-test of mutant vs WT:		0.0335737	0.0918121	0.0831723	0.260158	0.0072411	0.014814	0.0028565	0.00485124	0.0008698	0.0106315
