# Supplementary material for: Flagellar rotation facilitates the transfer of a bacterial conjugative plasmid
Source: EMBO J. 2024 Dec 2;44(2):587–611. doi: 10.1038/s44318-024-00320-0 (PMC11730352; doi:10.1038/s44318-024-00320-0)
Supplement: Supplementary file 7 — Source data Fig. 3 [file 44318_2024_320_MOESM7_ESM.zip › Figure 3/3D/qRT-PCR fold induction.xlsx]

## Sheet: Sheet1
		tie mRNA- Fold Change (mutant/WT)
		∆hag	∆CORE	∆sigD	∆motA	∆flgM
	R1	0.03	0.05	0.03	0.1	1.24
	R2	0.2	0.25	0.41	0.28	4.65
	R3	0.216	0.198	0.07	0.35	1.93
	R4	0.259	0.182
	R5	0.175	0.147
	R6	0.267	0.256
	R7	0.06	0.03
	R9	0.1	0.02
	R10	0.04
t-test of mutant vs WT:		7.80183e-15	4.45469e-14	1.07897e-07	2.51438e-09	0.013596
