# Supplementary material for: Flagellar rotation facilitates the transfer of a bacterial conjugative plasmid
Source: EMBO J. 2024 Dec 2;44(2):587–611. doi: 10.1038/s44318-024-00320-0 (PMC11730352; doi:10.1038/s44318-024-00320-0)
Supplement: Supplementary file 8 — Source data Fig. 4 [file 44318_2024_320_MOESM8_ESM.zip]

Archive with 7 entries (4 files):
- Figure 4/4A/
- Figure 4/4A/Plate flourescence Image.JPG
- Figure 4/4B/
- Figure 4/4B/GFP intensity graph.xlsx
- Figure 4/4D-E/
- Figure 4/4D-E/GFP intensity distribution.xlsx
- Figure 4/4D-E/quantification of High GFP cells.xlsx
