# Supplementary material for: Flagellar rotation facilitates the transfer of a bacterial conjugative plasmid
Source: EMBO J. 2024 Dec 2;44(2):587–611. doi: 10.1038/s44318-024-00320-0 (PMC11730352; doi:10.1038/s44318-024-00320-0)
Supplement: Supplementary file 8 — Source data Fig. 4 [file 44318_2024_320_MOESM8_ESM.zip › Figure 4/4B/GFP intensity graph.xlsx]

## Sheet: Sheet2
		GFP Intensity (AU)
		WT			∆hag			∆ymdB
	well #	W1	W2	W3	W1	W2	W3	W1	W2	W3
Left	PC -	179784	171385	184222	177970	169926	172095	206247	201657	209127
	PC +	7776.64	7859.22	8267.52	7164.1	6404.13	7549.74	3744.33	4069.57	4439.25
Right	P33-	11533.1	11804.5	13242.5	10458.7	9974.23	10799.4	11009.2	11312.9	11419.1
	P33 +	12181.4	10719.6	11907.4	11666.4	11982.3	13561.7	10604.2	10063.9	11998.5
