# Supplementary material for: Flagellar rotation facilitates the transfer of a bacterial conjugative plasmid
Source: EMBO J. 2024 Dec 2;44(2):587–611. doi: 10.1038/s44318-024-00320-0 (PMC11730352; doi:10.1038/s44318-024-00320-0)
Supplement: Supplementary file 8 — Source data Fig. 4 [file 44318_2024_320_MOESM8_ESM.zip › Figure 4/4D-E/GFP intensity distribution.xlsx]

## Sheet: Sheet1
GFP Intensity (AU)
Pc-GFP						P33-GFP
-pLS20			+pLS20			-pLS20			+pLS20
WT	∆hag	∆ymdB	WT	∆hag	∆ymdB	WT	∆hag	∆ymdB	WT	∆hag	∆ymdB
39150	48858	55474	6006	6199	8724	8008	4226	5819	8195	5041	11420
38759	48484	53079	5976	6197	7734	4705	4134	5419	8142	4748	11176
38473	47331	51891	5897	5246	7440	4694	4067	5273	8117	4567	10355
38205	45996	51781	5863	5149	7224	4663	3989	4527	8115	4455	10137
37974	45563	51734	5753	5076	7135	4077	3958	4330	8024	3891	9080
37957	44986	51401	5730	5057	7121	3930	3939	4226	7736	3535	8965
37920	44402	51307	5728	4772	6887	3927	3885	4201	7699	3436	8417
37794	42400	51171	5649	4592	6867	3918	3834	3850	7288	3427	8355
37499	41362	50133	5492	4405	6747	3899	3794	3830	7270	3369	8220
37121	40974	49939	5469	4369	6714	3789	3781	3825	7012	3228	7987
37066	40322	49829	5437	4359	6700	3772	3735	3780	6896	3228	7952
36985	40149	49371	5400	4353	6647	3750	3729	3773	6765	3135	7306
36939	39469	49365	5271	4344	6117	3746	3701	3734	6496	3128	7142
36928	39444	49250	4964	4299	5873	3740	3664	3689	5770	3105	7115
36652	39414	49096	4945	4286	5859	3739	3662	3675	5560	3079	7062
36628	39121	48965	4931	4268	5854	3691	3631	3673	5385	3069	6882
36618	38644	48627	4858	4230	5763	3668	3599	3666	5276	3059	6822
36614	38586	48381	4853	4225	5706	3644	3593	3642	5221	3033	6808
36592	38407	48377	4769	3844	5478	3613	3578	3590	5084	3000	6777
36589	38300	48338	4689	3807	5415	3608	3532	3581	5022	2994	6663
36586	38243	48162	4617	3803	5387	3599	3513	3565	4831	2982	6659
36585	38181	48112	4291	3724	5182	3582	3494	3562	4747	2980	6590
36534	38147	47900	4287	3715	5108	3570	3490	3558	4738	2968	6570
36469	38012	47896	4265	3677	5096	3565	3458	3530	4726	2950	6566
36423	38007	47818	4222	3674	5082	3561	3423	3519	4698	2937	6387
36375	37786	47781	4209	3674	5074	3561	3411	3502	4651	2930	6373
36260	37561	47771	4200	3643	5059	3560	3400	3497	4649	2926	6305
36240	37302	47717	3924	3565	5051	3557	3376	3496	4621	2923	6274
36174	37273	47655	3905	3544	4923	3548	3367	3471	4560	2921	6268
36097	36911	47644	3855	3477	4855	3544	3355	3468	4558	2917	6255
36092	36896	47405	3830	3439	4804	3544	3335	3457	4503	2914	6236
35991	36806	47249	3820	3378	4780	3524	3331	3446	4452	2913	6128
35981	36608	47201	3811	3371	4756	3518	3325	3445	4449	2901	6006
35853	36506	47159	3726	3363	4706	3516	3314	3443	4308	2889	5924
35849	36154	46874	3664	3360	4652	3513	3313	3438	4305	2884	5887
35722	35937	46791	3663	3328	4462	3511	3311	3434	4243	2874	5881
35717	35934	46772	3636	3294	4434	3500	3297	3429	4243	2874	5872
35702	35654	46762	3487	3290	4367	3483	3288	3427	4231	2870	5845
35662	35618	46698	3445	3290	4207	3481	3273	3423	4184	2861	5843
35626	35536	46603	3412	3266	4146	3475	3270	3422	4171	2844	5809
35544	35455	46566	3363	3263	4083	3471	3257	3422	4143	2840	5753
35326	35445	46409	3363	3238	4057	3466	3249	3402	4140	2838	5735
35264	35328	46407	3300	3201	3831	3460	3239	3398	4137	2837	5725
35194	35035	46407	3270	3200	3716	3448	3235	3392	4137	2830	5694
35166	34977	46364	3265	3173	3531	3448	3222	3382	4088	2823	5603
35143	34908	46220	3221	3139	3513	3437	3213	3378	4081	2822	5583
35060	34702	46164	3197	3121	3451	3434	3199	3369	4050	2821	5527
35056	34651	46137	3165	3112	3400	3420	3194	3368	4009	2791	5521
34903	34603	46002	3130	3101	3395	3417	3191	3363	3998	2784	5482
34885	34520	45968	3117	3090	3319	3410	3180	3352	3994	2737	5461
34844	34472	45967	3107	3036	3269	3408	3172	3349	3946	2736	5432
34809	34452	45920	3063	3031	3257	3396	3167	3337	3914	2728	5432
34730	34341	45824	2991	3029	3222	3396	3151	3327	3893	2722	5407
34644	34181	45682	2967	3010	3185	3382	3149	3325	3875	2721	5405
34617	33811	45514	2842	2976	3115	3373	3144	3317	3854	2720	5386
34591	33722	45476	2775	2976	3109	3364	3132	3311	3845	2719	5359
34528	33654	45372	2714	2963	3108	3358	3130	3299	3841	2719	5358
34515	33593	45350	2709	2956	3075	3357	3125	3281	3786	2708	5356
34468	33535	45287	2704	2937	3064	3352	3122	3281	3719	2705	5338
34454	33468	45284	2698	2907	3060	3352	3116	3278	3704	2703	5316
34439	33413	45108	2654	2892	3016	3351	3104	3277	3691	2700	5313
34377	33341	45102	2628	2891	2982	3347	3087	3270	3668	2697	5296
34303	33157	45011	2619	2889	2979	3347	3083	3267	3636	2694	5208
34274	33121	44985	2616	2879	2974	3337	3077	3266	3636	2692	5156
34228	32882	44930	2607	2870	2938	3332	3073	3263	3617	2691	5154
34218	32878	44904	2596	2845	2913	3331	3066	3262	3616	2689	5120
34182	32867	44727	2574	2830	2865	3328	3063	3256	3608	2681	5115
34160	32808	44686	2566	2809	2843	3326	3058	3250	3575	2678	5073
34097	32778	44603	2559	2808	2834	3323	3054	3246	3572	2675	5062
34077	32740	44602	2533	2805	2827	3320	3052	3246	3570	2672	4975
34072	32664	44547	2511	2799	2823	3319	3051	3244	3544	2670	4945
34014	32656	44536	2500	2781	2769	3316	3048	3236	3527	2665	4943
33923	32638	44524	2499	2779	2759	3315	3047	3234	3523	2660	4939
33870	32608	44423	2498	2773	2757	3309	3044	3232	3507	2659	4929
33828	32527	44388	2493	2768	2730	3308	3042	3231	3504	2656	4905
33751	32473	44310	2489	2741	2722	3308	3035	3225	3497	2651	4879
33751	32462	44298	2484	2741	2709	3307	3030	3222	3491	2650	4867
33739	32421	44282	2482	2731	2705	3307	3021	3220	3483	2650	4866
33712	32380	44274	2482	2730	2702	3306	3020	3212	3468	2647	4865
33693	32313	44245	2475	2726	2698	3301	3016	3209	3462	2642	4847
33689	32250	44205	2463	2715	2681	3301	3015	3194	3459	2640	4838
33640	32217	44186	2455	2710	2665	3300	3011	3194	3452	2638	4811
33571	32098	44155	2412	2709	2633	3300	3009	3189	3449	2637	4794
33476	32088	44113	2406	2688	2624	3300	2986	3186	3442	2635	4771
33466	31932	43989	2405	2686	2623	3290	2982	3186	3441	2631	4754
33408	31924	43981	2376	2683	2601	3285	2971	3181	3435	2623	4707
33338	31824	43948	2348	2643	2598	3283	2970	3181	3388	2621	4700
33319	31680	43931	2320	2639	2588	3281	2957	3180	3388	2615	4690
33245	31545	43930	2317	2636	2558	3280	2956	3174	3387	2614	4656
33237	31530	43919	2280	2635	2532	3279	2954	3173	3383	2611	4653
33162	31502	43842	2243	2630	2531	3278	2948	3171	3362	2607	4647
33067	31501	43776	2222	2621	2530	3278	2948	3167	3343	2600	4639
33036	31451	43759	2203	2621	2522	3273	2946	3156	3343	2597	4639
32974	31408	43753	2184	2607	2520	3272	2943	3154	3337	2597	4639
32968	31383	43698	2179	2604	2504	3269	2942	3149	3336	2594	4638
32965	31369	43667	2160	2597	2498	3262	2939	3141	3336	2589	4626
32941	31349	43598	2149	2594	2491	3259	2931	3130	3325	2587	4621
32928	31305	43524	2136	2586	2491	3259	2928	3127	3315	2584	4609
32896	31193	43487	2105	2583	2481	3244	2925	3126	3313	2583	4600
32871	31147	43438	2098	2578	2459	3240	2924	3126	3302	2583	4592
32831	31140	43278	2067	2568	2457	3236	2924	3124	3302	2581	4580
32785	31116	43277	2031	2558	2453	3235	2922	3123	3297	2580	4578
32759	31088	43275	2011	2552	2453	3232	2920	3117	3296	2579	4576
32727	31041	43223	2007	2551	2426	3231	2920	3116	3284	2578	4538
32692	31021	43194	1987	2544	2410	3230	2920	3111	3276	2577	4499
32682	30976	43159	1987	2544	2409	3228	2918	3107	3273	2576	4484
32628	30970	43085	1985	2543	2403	3225	2916	3106	3270	2575	4481
32613	30957	43079	1978	2533	2401	3225	2915	3099	3257	2571	4468
32582	30885	43022	1961	2530	2395	3225	2912	3095	3254	2570	4431
32332	30883	42961	1941	2526	2382	3223	2912	3093	3250	2568	4427
32259	30872	42947	1939	2510	2375	3223	2902	3093	3242	2560	4405
32258	30789	42927	1925	2505	2365	3219	2900	3088	3234	2558	4402
32244	30718	42817	1914	2502	2356	3218	2899	3081	3222	2545	4392
32115	30694	42806	1897	2496	2354	3218	2899	3072	3206	2544	4389
32048	30693	42784	1888	2484	2351	3216	2898	3069	3203	2542	4371
32022	30667	42759	1879	2480	2349	3214	2897	3067	3197	2539	4360
31961	30652	42721	1875	2474	2344	3213	2896	3067	3196	2534	4332
31958	30634	42682	1860	2473	2344	3208	2892	3067	3187	2532	4332
31949	30594	42676	1859	2456	2341	3197	2889	3062	3180	2531	4332
31938	30581	42660	1857	2452	2330	3195	2881	3062	3179	2531	4310
31923	30552	42612	1838	2444	2330	3192	2880	3058	3161	2528	4305
31885	30550	42602	1829	2435	2322	3192	2878	3057	3157	2525	4293
31868	30476	42562	1823	2430	2305	3191	2875	3056	3155	2523	4264
31828	30462	42558	1813	2428	2302	3184	2868	3055	3155	2522	4263
31826	30346	42539	1791	2427	2293	3179	2864	3055	3153	2521	4243
31822	30341	42459	1787	2417	2271	3176	2862	3054	3152	2520	4239
31786	30338	42411	1761	2411	2242	3173	2860	3051	3151	2516	4232
31740	30297	42395	1760	2407	2241	3171	2859	3049	3136	2515	4230
31545	30267	42269	1752	2403	2232	3171	2859	3047	3125	2511	4228
31523	30200	42108	1738	2400	2229	3168	2858	3046	3103	2509	4221
31496	30178	42040	1726	2391	2225	3168	2858	3044	3096	2506	4220
31353	30177	42015	1717	2391	2212	3167	2855	3042	3093	2505	4215
31309	30158	41984	1610	2388	2209	3167	2853	3041	3090	2503	4206
31299	30134	41958	1583	2384	2205	3167	2850	3039	3089	2503	4200
31267	30091	41931	1543	2380	2195	3160	2849	3037	3083	2500	4172
31189	30075	41802	1504	2362	2190	3159	2848	3035	3080	2491	4170
31140	30015	41701	1317	2337	2189	3159	2841	3031	3077	2487	4166
31123	29951	41699	931	2337	2187	3156	2839	3028	3076	2486	4159
31054	29931	41616	8933	2328	2186	3154	2837	3026	3073	2485	4102
31046	29923	41600	8492	2324	2182	3148	2837	3023	3063	2479	4075
31038	29882	41586	8251	2324	2177	3144	2835	3022	3061	2477	4057
31010	29852	41568	8237	2320	2177	3143	2831	3022	3051	2477	4039
31009	29794	41510	8144	2314	2173	3139	2822	3019	3050	2476	4038
30902	29618	41384	7647	2304	2172	3138	2819	3017	3050	2475	4036
30900	29491	41366	6814	2304	2170	3138	2819	3010	3050	2475	4035
30891	29417	41350	6690	2301	2168	3137	2817	3009	3045	2472	4026
30746	29348	41346	6666	2299	2160	3137	2812	3007	3040	2470	4018
30664	29304	41333	6603	2292	2155	3134	2809	3007	3036	2468	4014
30660	29209	41325	6490	2288	2146	3133	2807	3002	3026	2465	3987
30542	29205	41288	6281	2286	2143	3132	2806	2999	3022	2459	3971
30512	29053	41254	6186	2272	2142	3131	2804	2999	3022	2458	3970
30490	29038	41227	6137	2267	2140	3129	2801	2998	3007	2457	3964
30470	28970	41220	6075	2259	2140	3127	2797	2998	3003	2456	3961
30361	28765	41203	5053	2254	2137	3127	2796	2993	3001	2456	3961
30318	28525	41176	4978	2252	2129	3126	2794	2993	3001	2453	3935
30300	28442	41134	4903	2244	2129	3124	2793	2991	2998	2453	3930
30278	28420	41123	4872	2233	2127	3122	2790	2990	2996	2452	3918
30268	28396	41043	4871	2233	2124	3117	2790	2990	2994	2450	3908
30253	28355	40932	4856	2232	2120	3116	2784	2988	2991	2447	3902
30149	28354	40893	4824	2225	2115	3115	2782	2988	2987	2443	3898
30057	28116	40859	4775	2219	2103	3115	2782	2986	2987	2441	3869
29985	28115	40791	4697	2214	2103	3111	2776	2985	2983	2439	3848
29926	28100	40778	4662	2212	2101	3110	2776	2979	2978	2437	3825
29907	28099	40752	4596	2204	2099	3110	2775	2972	2977	2435	3816
29835	28051	40698	4571	2203	2099	3107	2775	2971	2976	2433	3803
29813	28038	40630	4491	2198	2097	3107	2773	2969	2973	2432	3802
29802	27956	40626	4457	2192	2094	3107	2770	2969	2969	2430	3802
29802	27857	40554	4285	2187	2091	3107	2768	2966	2967	2428	3797
29669	27810	40515	4183	2185	2086	3105	2768	2960	2965	2428	3785
29614	27781	40394	4139	2181	2086	3104	2763	2960	2961	2427	3785
29597	27733	40377	4136	2180	2080	3104	2759	2954	2959	2427	3772
29431	27721	40281	4107	2180	2074	3103	2756	2952	2956	2427	3763
29401	27716	40231	4069	2177	2070	3102	2756	2950	2941	2424	3747
29376	27660	40201	4040	2176	2052	3099	2755	2946	2936	2423	3744
29351	27633	40057	3991	2170	2045	3099	2753	2946	2928	2420	3744
29321	27092	40002	3988	2170	2043	3097	2749	2946	2927	2420	3738
29319	26819	39983	3943	2169	2042	3095	2749	2938	2921	2420	3734
29294	26761	39946	3942	2168	2037	3095	2748	2936	2917	2416	3716
29249	26758	39941	3856	2168	2035	3092	2748	2933	2912	2416	3696
29188	26687	39930	3728	2168	2027	3090	2746	2931	2907	2415	3696
29140	26619	39804	3690	2168	2023	3089	2740	2930	2907	2414	3692
29097	26530	39666	3646	2167	2022	3087	2740	2926	2898	2412	3689
29049	26361	39533	3629	2148	2018	3087	2737	2926	2892	2411	3686
28908	26318	39490	3596	2147	2018	3087	2736	2925	2888	2403	3684
28892	26252	39475	3578	2142	2015	3085	2734	2923	2887	2402	3680
28725	26026	39433	3517	2137	2013	3083	2734	2919	2885	2401	3679
28717	25955	39419	3486	2136	2007	3083	2734	2917	2881	2401	3664
28715	25815	39365	3483	2134	1999	3083	2733	2916	2880	2400	3654
28704	25779	39310	3427	2134	1991	3081	2732	2913	2872	2395	3649
28679	25537	39245	3421	2132	1982	3080	2732	2911	2870	2391	3643
28662	25527	39206	3407	2127	1982	3078	2727	2910	2860	2384	3640
28601	25324	39177	3386	2121	1956	3077	2727	2908	2858	2382	3620
28452	25293	39168	3365	2112	1955	3076	2725	2907	2854	2382	3618
28420	25074	39159	3361	2111	1955	3072	2723	2907	2851	2381	3607
28390	24879	39005	3353	2108	1951	3070	2723	2906	2850	2380	3594
28341	24878	39000	3342	2107	1951	3069	2715	2905	2848	2379	3589
28285	24789	38986	3340	2105	1949	3068	2712	2905	2839	2375	3586
28280	24708	38925	3333	2100	1948	3067	2710	2899	2838	2375	3578
28156	24600	38880	3319	2089	1942	3066	2710	2896	2834	2375	3574
28142	24542	38850	3310	2079	1933	3066	2709	2896	2833	2372	3570
28115	24325	38735	3296	2073	1924	3066	2707	2891	2833	2366	3564
28098	24251	38723	3293	2072	1913	3066	2704	2891	2824	2365	3563
27977	24081	38687	3281	2071	1912	3065	2695	2886	2824	2361	3550
27764	24030	38681	3277	2060	1911	3063	2693	2885	2822	2360	3544
27738	24002	38575	3252	2058	1903	3060	2691	2881	2818	2356	3538
27338	23943	38557	3251	2054	1903	3057	2687	2881	2807	2351	3536
27314	23895	38506	3226	2044	1903	3055	2685	2881	2807	2350	3528
27242	23811	38468	3218	2044	1901	3054	2684	2874	2807	2349	3524
27116	23757	38462	3197	2043	1898	3054	2678	2861	2806	2348	3520
27076	23748	38284	3196	2043	1894	3052	2677	2860	2805	2346	3515
27036	23743	38259	3177	2040	1892	3050	2673	2855	2803	2345	3515
26993	23729	38182	3166	2034	1883	3048	2671	2853	2797	2345	3507
26957	23716	38133	3161	2030	1869	3045	2671	2853	2794	2344	3503
26816	23573	38083	3156	2025	1868	3044	2671	2852	2792	2344	3495
26809	23572	38043	3149	2024	1867	3043	2669	2852	2789	2342	3495
26798	23501	38023	3127	2022	1864	3042	2665	2850	2789	2341	3493
26729	23490	37902	3122	2018	1863	3040	2664	2850	2787	2338	3480
26560	23466	37897	3095	2013	1863	3039	2664	2849	2776	2338	3480
26530	23423	37887	3086	2012	1855	3036	2655	2848	2774	2336	3478
26513	23385	37778	3083	2011	1853	3035	2653	2848	2771	2335	3476
26369	23373	37716	3056	2008	1850	3032	2652	2847	2770	2331	3474
26129	23364	37570	3045	2007	1845	3032	2651	2843	2764	2329	3456
26018	23344	37518	3045	2007	1844	3031	2650	2843	2762	2329	3455
25976	23303	37448	3028	2003	1838	3028	2650	2838	2760	2326	3450
25735	23300	37424	3025	2003	1837	3026	2646	2837	2757	2325	3447
25672	23293	37324	3017	1999	1836	3026	2645	2835	2750	2325	3447
25584	23280	37248	3017	1999	1836	3025	2642	2835	2747	2323	3441
25571	23244	37247	3009	1998	1833	3024	2640	2832	2746	2322	3438
25549	23182	37201	2986	1993	1826	3022	2639	2832	2746	2320	3434
25383	23148	37147	2979	1992	1825	3021	2639	2831	2743	2319	3433
25088	23126	37113	2973	1986	1825	3021	2639	2830	2740	2317	3433
25061	23070	37100	2912	1981	1824	3020	2638	2829	2738	2317	3433
24983	23030	37049	2895	1979	1818	3020	2638	2826	2736	2315	3421
24885	22961	37007	2881	1975	1818	3015	2637	2823	2733	2315	3415
24197	22951	37007	2872	1972	1813	3014	2633	2822	2731	2314	3415
17256	22894	36938	2866	1968	1810	3012	2633	2815	2728	2311	3410
41521	22834	36886	2839	1964	1809	3010	2631	2807	2726	2308	3407
36521	22798	36733	2823	1962	1807	3010	2630	2805	2722	2307	3406
35894	22765	36662	2811	1961	1807	3008	2627	2799	2718	2299	3404
35380	22652	36450	2811	1955	1801	3007	2623	2799	2716	2297	3393
35162	22598	36437	2794	1954	1799	3006	2623	2793	2714	2297	3391
35149	22486	36345	2772	1948	1794	3005	2622	2788	2714	2296	3388
35120	22476	36234	2749	1947	1792	3001	2622	2787	2711	2296	3386
35111	22441	35918	2744	1938	1791	3001	2620	2786	2711	2294	3385
34942	22435	35680	2725	1932	1787	2996	2618	2786	2709	2293	3382
34932	22433	35641	2719	1932	1785	2996	2618	2785	2708	2292	3382
34727	22393	35553	2697	1903	1784	2996	2617	2783	2707	2289	3380
34709	22386	35545	2684	1902	1780	2996	2617	2783	2706	2287	3379
34394	22377	35441	2671	1900	1776	2995	2616	2782	2706	2286	3367
34196	22356	35426	2669	1898	1769	2995	2614	2782	2703	2284	3364
33905	22349	35310	2662	1897	1767	2994	2613	2781	2699	2284	3364
33801	22329	34723	2658	1895	1767	2993	2606	2778	2698	2283	3363
33706	22245	34499	2642	1894	1766	2990	2604	2778	2696	2282	3360
33631	22230	34269	2638	1891	1764	2989	2601	2777	2695	2281	3358
33480	22143	34056	2630	1890	1763	2988	2599	2776	2691	2280	3346
33468	22140	33394	2619	1889	1762	2987	2597	2776	2690	2280	3344
33465	22127	33162	2610	1884	1761	2987	2595	2775	2688	2280	3333
33372	22102	33061	2609	1872	1758	2986	2594	2774	2687	2277	3332
33371	22025	32633	2604	1871	1748	2983	2593	2774	2681	2272	3332
33340	21990	32192	2602	1867	1747	2983	2593	2772	2680	2268	3329
33136	21937	32107	2599	1867	1738	2983	2590	2770	2680	2264	3327
33131	21934	29112	2591	1866	1735	2982	2584	2769	2677	2262	3327
33112	21877	28797	2579	1866	1732	2982	2584	2769	2675	2262	3318
32988	21877	64017	2574	1864	1731	2982	2583	2768	2674	2257	3308
32950	21868	61992	2562	1861	1730	2981	2582	2766	2673	2256	3292
32882	21813	60514	2554	1851	1728	2978	2579	2766	2668	2256	3287
32753	21697	59089	2553	1845	1723	2976	2578	2765	2668	2256	3286
32522	21656	58988	2539	1844	1721	2976	2574	2763	2668	2255	3278
32465	21606	57696	2519	1840	1713	2973	2573	2763	2667	2255	3274
32437	21579	56810	2518	1838	1711	2973	2565	2762	2666	2252	3272
32431	21560	56346	2518	1826	1710	2973	2564	2762	2662	2252	3266
32380	21512	55567	2516	1826	1706	2972	2563	2761	2658	2250	3262
32355	21485	54864	2509	1822	1705	2972	2562	2761	2658	2247	3252
32313	21437	54695	2499	1818	1705	2971	2561	2761	2657	2247	3246
32257	21411	54352	2481	1818	1702	2970	2561	2749	2656	2242	3245
32221	21350	54266	2473	1817	1702	2970	2561	2749	2655	2242	3245
32151	21291	51662	2469	1816	1701	2968	2561	2748	2655	2242	3241
32149	21279	51315	2463	1816	1698	2963	2560	2747	2653	2239	3238
32006	21240	51008	2452	1811	1677	2963	2559	2746	2647	2237	3237
32003	21224	51008	2437	1810	1675	2963	2559	2742	2646	2236	3234
31890	21221	50839	2429	1806	1675	2963	2558	2738	2644	2234	3234
31799	21212	50586	2428	1802	1674	2963	2558	2738	2644	2233	3221
31774	21194	50388	2428	1791	1669	2962	2557	2735	2644	2233	3219
31686	21131	50221	2426	1781	1669	2961	2555	2734	2642	2231	3215
31664	21125	50158	2415	1770	1663	2961	2554	2733	2638	2231	3214
31617	21077	50112	2408	1766	1655	2958	2551	2731	2637	2230	3213
31486	21020	50091	2407	1764	1652	2957	2549	2731	2633	2230	3206
31450	20984	49926	2392	1762	1650	2957	2548	2730	2633	2230	3206
31367	20957	49721	2389	1761	1648	2956	2546	2730	2632	2229	3205
31330	20948	49584	2375	1752	1642	2954	2542	2723	2629	2229	3203
31280	20947	49560	2363	1748	1642	2954	2535	2721	2628	2229	3197
31192	20937	49557	2361	1747	1638	2947	2534	2720	2627	2228	3190
31136	20884	49542	2352	1745	1637	2947	2533	2720	2625	2228	3190
31108	20859	49465	2345	1743	1633	2947	2532	2719	2622	2227	3189
31000	20842	49429	2341	1733	1632	2946	2528	2719	2621	2226	3187
30932	20770	49218	2329	1731	1628	2945	2526	2718	2619	2225	3186
30922	20739	49168	2323	1720	1627	2945	2525	2718	2616	2223	3186
30837	20737	49120	2319	1719	1624	2945	2524	2716	2612	2223	3183
30816	20719	49112	2318	1717	1622	2945	2524	2713	2612	2220	3180
30791	20669	49110	2309	1717	1621	2944	2522	2712	2611	2219	3179
30764	20639	49032	2302	1715	1620	2944	2521	2705	2611	2218	3176
30739	20597	49024	2301	1714	1617	2944	2519	2704	2599	2218	3172
30598	20573	48841	2291	1714	1610	2943	2517	2703	2598	2217	3170
30415	20559	48794	2289	1713	1607	2942	2510	2702	2597	2215	3164
30385	20464	48257	2287	1711	1607	2942	2509	2700	2590	2213	3163
30337	20443	48244	2273	1709	1604	2941	2509	2700	2589	2207	3158
30328	20429	48085	2247	1707	1603	2939	2505	2695	2586	2206	3156
30257	20376	47908	2241	1696	1601	2937	2505	2695	2585	2206	3148
30247	20330	47798	2230	1687	1599	2936	2499	2695	2581	2202	3148
30211	20328	47703	2225	1686	1598	2934	2489	2694	2576	2201	3148
30202	20312	47627	2224	1684	1594	2932	2486	2693	2576	2200	3142
30199	20304	47586	2211	1676	1589	2931	2485	2690	2576	2197	3141
30198	20288	47581	2210	1673	1587	2931	2483	2689	2573	2197	3141
30195	20229	47544	2206	1670	1585	2931	2480	2689	2572	2195	3140
30113	20224	47544	2186	1669	1584	2930	2479	2688	2570	2182	3139
30104	20219	47534	2173	1668	1582	2928	2478	2687	2569	2181	3132
30061	20127	47517	2166	1667	1581	2928	2477	2686	2565	2178	3132
29941	20110	47220	2165	1667	1580	2928	2476	2686	2564	2178	3130
29899	20106	47050	2159	1658	1573	2927	2466	2683	2560	2178	3129
29850	20065	46861	2157	1654	1564	2926	2466	2683	2559	2177	3129
29816	19922	46847	2149	1652	1563	2926	2466	2682	2557	2174	3127
29798	19884	46698	2143	1650	1552	2924	2465	2679	2555	2169	3126
29797	19874	46523	2135	1643	1552	2923	2465	2678	2552	2168	3125
29794	19872	46506	2127	1636	1551	2923	2460	2678	2551	2168	3121
29793	19809	46479	2122	1630	1547	2921	2459	2675	2549	2168	3118
29780	19796	46462	2119	1624	1547	2919	2458	2675	2547	2165	3116
29776	19783	46450	2119	1616	1541	2919	2455	2674	2543	2164	3111
29624	19759	46394	2104	1614	1541	2917	2454	2671	2542	2161	3109
29534	19751	46360	2088	1613	1540	2916	2451	2669	2542	2161	3109
29516	19735	46258	2063	1611	1537	2915	2449	2666	2536	2161	3108
29423	19716	46225	2055	1611	1529	2915	2446	2664	2534	2159	3106
29411	19692	46220	2048	1609	1526	2912	2445	2662	2534	2158	3103
29398	19668	46189	2042	1593	1515	2911	2442	2662	2533	2157	3103
29357	19642	46169	2032	1580	1514	2909	2436	2661	2532	2156	3102
29346	19593	46138	2032	1579	1513	2909	2425	2655	2531	2156	3097
29318	19546	46102	2028	1574	1513	2908	2425	2653	2525	2154	3090
29265	19526	46071	2024	1573	1510	2908	2422	2651	2525	2150	3086
29221	19524	46042	2024	1560	1510	2908	2422	2651	2521	2150	3078
29209	19383	45997	2016	1546	1505	2908	2420	2651	2519	2148	3076
29189	19336	45995	2012	1541	1499	2907	2417	2649	2519	2147	3065
29179	19174	45926	2011	1538	1498	2907	2416	2649	2519	2146	3064
29132	19015	45761	2003	1538	1491	2905	2412	2648	2518	2142	3059
29058	18923	45760	1994	1537	1490	2903	2408	2648	2516	2142	3058
29036	18804	45695	1971	1526	1486	2903	2408	2647	2515	2141	3057
29005	18803	45643	1968	1522	1481	2903	2404	2646	2515	2139	3050
28989	18759	45554	1967	1521	1481	2902	2403	2645	2515	2133	3050
28953	18673	45542	1950	1519	1479	2902	2400	2636	2515	2130	3047
28941	18494	45529	1947	1518	1478	2901	2399	2635	2513	2129	3043
28909	18346	45488	1939	1517	1469	2898	2394	2633	2512	2126	3040
28905	18319	45470	1899	1514	1466	2898	2392	2628	2510	2116	3035
28873	18318	45443	1889	1510	1458	2897	2391	2627	2509	2112	3032
28848	18007	45393	1888	1487	1456	2897	2390	2625	2505	2108	3027
28832	17941	45389	1873	1487	1455	2896	2389	2624	2505	2106	3026
28777	17932	45375	1873	1486	1454	2896	2388	2623	2504	2103	3026
28690	17716	45292	1867	1484	1453	2896	2387	2622	2503	2103	3020
28650	17690	45271	1862	1471	1452	2895	2383	2621	2497	2102	3011
28640	17629	45263	1844	1470	1452	2895	2382	2615	2495	2100	3011
28598	17559	45245	1844	1469	1452	2894	2380	2614	2495	2100	3007
28546	17388	45153	1843	1459	1451	2893	2377	2613	2491	2097	3006
28322	17366	45080	1842	1459	1447	2893	2377	2611	2489	2095	3006
28298	17173	45036	1836	1455	1442	2892	2376	2609	2483	2094	3003
28296	17082	45012	1786	1428	1442	2892	2364	2608	2483	2088	2999
28289	16778	45003	1750	1427	1437	2891	2362	2608	2482	2082	2999
28162	16675	44978	1737	1424	1431	2889	2361	2605	2481	2079	2999
28148	51139	44871	1716	1420	1430	2889	2359	2603	2480	2079	2998
28140	49289	44842	1710	1417	1429	2887	2358	2602	2479	2074	2998
28087	47229	44765	1703	1399	1421	2886	2352	2601	2479	2070	2997
28035	45702	44761	1657	1383	1414	2885	2347	2601	2478	2067	2988
28027	45139	44747	1654	1360	1413	2881	2343	2599	2475	2062	2987
28017	44926	44658	1635	1340	1412	2881	2339	2598	2473	2062	2985
27985	44047	44638	1633	1326	1410	2880	2338	2597	2472	2061	2984
27936	43583	44623	1625	1309	1409	2880	2337	2595	2470	2059	2982
27928	42211	44512	1600	1272	1397	2879	2330	2592	2468	2056	2978
27909	40925	44505	1583	1013	1394	2876	2325	2592	2465	2052	2976
27831	40561	44496	1568	6365	1393	2876	2321	2590	2462	2049	2976
27829	40559	44410	1545	6163	1385	2875	2310	2586	2446	2043	2975
27790	39946	44399	1537	5965	1385	2873	2310	2586	2445	2040	2971
27644	39678	44386	1514	5892	1384	2873	2308	2586	2444	2035	2968
27620	39553	44386	1496	5853	1383	2873	2299	2583	2441	2034	2966
27594	39194	44343	1476	5831	1378	2871	2293	2580	2439	2034	2966
27569	39018	44340	1469	5745	1378	2871	2291	2580	2437	2034	2965
27545	38714	44327	1448	5739	1375	2870	2288	2577	2436	2033	2964
27447	38714	44298	1436	5671	1374	2870	2287	2576	2435	2031	2962
27444	38661	44286	1118	5562	1372	2867	2287	2575	2434	2026	2962
27413	38445	44267	1045	5540	1367	2866	2286	2575	2432	2024	2961
27365	38445	44242	1030	5253	1367	2863	2285	2569	2432	2023	2961
27346	38441	44221	998	5241	1363	2863	2284	2568	2431	2021	2955
27127	38172	44170	6516	5120	1355	2862	2279	2565	2430	2008	2953
26979	38068	44060	6048	5080	1353	2861	2278	2562	2430	2006	2953
26916	37969	44046	6004	4841	1351	2861	2277	2562	2429	2005	2952
26900	37956	43996	5964	4420	1341	2860	2276	2561	2428	2004	2951
26899	37921	43994	5927	4108	1338	2860	2272	2561	2428	2003	2949
26835	37779	43986	5552	3885	1332	2859	2269	2560	2428	1996	2946
26757	37476	43981	5523	3881	1324	2857	2268	2552	2427	1988	2944
26732	37352	43961	5498	3867	1321	2857	2265	2551	2427	1985	2937
26681	37282	43958	5480	3766	1321	2857	2263	2550	2427	1985	2937
26674	37131	43916	5422	3733	1307	2855	2261	2548	2424	1983	2936
26659	36991	43756	5189	3699	1297	2855	2260	2547	2424	1983	2926
26653	36881	43686	5127	3691	1282	2854	2257	2547	2422	1981	2926
26585	36839	43672	5093	3677	1278	2853	2257	2547	2418	1981	2923
26542	36729	43639	4957	3660	1277	2852	2256	2546	2411	1955	2923
26483	36705	43638	4890	3578	1276	2852	2248	2544	2409	1954	2919
26451	36690	43638	4778	3518	1269	2852	2245	2544	2408	1952	2916
26423	36660	43615	4764	3483	1251	2851	2244	2542	2407	1951	2916
26340	36613	43573	4657	3475	1248	2849	2244	2540	2405	1949	2911
26336	36609	43537	4572	3474	1246	2849	2240	2539	2404	1948	2911
26244	36429	43505	4497	3446	1246	2849	2233	2538	2403	1948	2910
26233	36373	43366	4429	3442	1228	2849	2228	2533	2403	1940	2907
26222	36362	43311	4422	3384	1216	2849	2228	2533	2402	1935	2904
26211	36268	43279	4388	3374	1209	2848	2222	2532	2402	1934	2903
26208	36207	43241	4336	3370	1208	2847	2218	2531	2400	1928	2902
26200	36065	43240	4274	3356	1196	2847	2212	2529	2397	1923	2901
26174	35987	43229	4235	3356	1175	2846	2212	2528	2397	1919	2900
26028	35875	43210	4220	3354	1174	2846	2212	2528	2396	1909	2900
25941	35867	43197	3889	3347	1171	2843	2210	2520	2396	1892	2897
25893	35847	43186	3841	3345	1158	2842	2210	2520	2395	1890	2893
25798	35790	43132	3730	3342	1154	2841	2203	2515	2393	1889	2893
25795	35654	43077	3717	3336	1145	2841	2201	2514	2390	1883	2890
25688	35623	43011	3681	3325	1132	2839	2200	2514	2389	1882	2889
25653	35605	43006	3574	3322	1130	2838	2186	2514	2385	1876	2888
25648	35601	43005	3566	3296	1118	2838	2181	2513	2385	1872	2887
25586	35479	42900	3564	3295	1114	2838	2177	2512	2382	1862	2887
25546	35375	42888	3556	3294	1113	2836	2174	2511	2377	1853	2886
25459	35371	42813	3533	3278	1096	2835	2173	2507	2376	1852	2886
25446	35345	42810	3494	3272	1083	2835	2168	2505	2371	1846	2884
25297	35240	42803	3490	3260	1060	2835	2164	2504	2371	1839	2884
25295	35233	42791	3486	3255	1032	2834	2163	2504	2370	1790	2883
25279	35214	42787	3484	3201	1029	2832	2161	2503	2365	1728	2882
25269	35085	42766	3433	3197	1022	2832	2155	2502	2364	1367	2881
25175	35077	42734	3429	3172	6896	2831	2153	2501	2360	1147	2881
25020	35072	42698	3412	3161	6729	2830	2149	2501	2359	1013	2881
24965	35022	42678	3392	3146	5784	2830	2148	2496	2359	911	2881
24919	35009	42672	3349	3119	5633	2829	2138	2493	2357	3701	2880
24852	34920	42640	3345	3112	5413	2828	2137	2493	2356	3619	2879
24739	34916	42583	3335	3111	5151	2827	2136	2493	2354	3565	2875
24720	34887	42573	3291	3093	5063	2827	2134	2491	2352	3489	2865
24607	34821	42520	3287	3091	4941	2825	2133	2488	2347	3488	2863
24554	34814	42494	3263	3066	4785	2823	2127	2488	2345	3487	2862
24548	34795	42488	3237	3065	4667	2822	2123	2485	2343	3461	2862
24465	34739	42469	3173	3063	4653	2819	2120	2477	2339	3423	2862
24415	34716	42444	3142	3037	4574	2818	2120	2474	2337	3374	2860
24275	34676	42435	3121	3013	4568	2817	2119	2471	2337	3357	2856
24236	34666	42352	3107	2995	4563	2817	2108	2470	2332	3323	2855
24206	34648	42322	3103	2993	4446	2816	2103	2470	2329	3321	2852
24177	34639	42319	3086	2974	4428	2816	2099	2468	2327	3273	2851
24020	34576	42311	3004	2970	4348	2813	2090	2465	2324	3212	2849
23992	34569	42292	3000	2967	4314	2812	2088	2465	2322	3198	2848
23977	34489	42278	3000	2942	4294	2812	2083	2458	2320	3168	2843
23724	34388	42276	2996	2936	4284	2809	2067	2451	2315	3163	2843
23719	34329	42179	2989	2926	3919	2809	2063	2446	2315	3151	2842
23629	34289	42132	2986	2911	3866	2807	2058	2439	2310	3103	2839
23554	34285	42058	2975	2903	3832	2805	2047	2436	2310	3091	2837
23553	34223	42054	2975	2900	3788	2804	2045	2436	2310	3086	2836
23434	34222	42030	2972	2855	3785	2804	2039	2432	2310	3080	2835
23418	34219	41976	2957	2821	3762	2802	2038	2432	2307	3079	2834
23324	34187	41974	2919	2815	3722	2802	2035	2431	2307	3070	2833
23290	34186	41932	2913	2805	3673	2800	2034	2430	2305	3063	2833
23284	34139	41917	2884	2798	3553	2799	2030	2428	2302	3060	2828
23233	34132	41868	2876	2797	3379	2799	2012	2428	2302	3060	2826
23221	34129	41864	2868	2790	3354	2798	2008	2428	2301	3032	2825
23193	34085	41847	2852	2787	3108	2798	1998	2428	2298	3014	2825
23084	34056	41818	2825	2778	3105	2798	1990	2426	2297	3011	2822
22791	34029	41788	2805	2765	3004	2798	1986	2426	2296	3008	2821
22681	34001	41760	2803	2735	2978	2796	1979	2419	2292	3007	2820
22662	33996	41711	2802	2734	2876	2796	1962	2414	2284	3006	2817
22400	33960	41617	2795	2732	2872	2796	1917	2409	2280	3002	2815
22291	33940	41602	2747	2721	2791	2796	1860	2408	2280	2994	2814
22230	33914	41560	2736	2703	2686	2795	1765	2404	2279	2991	2813
21920	33861	41520	2725	2702	2682	2794	1606	2404	2275	2988	2813
21919	33828	41510	2661	2691	2679	2794	1595	2403	2273	2983	2811
21773	33821	41506	2657	2668	2675	2793	1557	2401	2268	2980	2808
21692	33820	41458	2655	2664	2652	2792	1470	2399	2267	2956	2808
21564	33792	41454	2647	2658	2650	2791	1259	2396	2266	2955	2806
21487	33773	41447	2637	2636	2639	2791	1151	2395	2264	2939	2806
21379	33736	41444	2630	2630	2638	2790	1045	2393	2262	2937	2803
20545	33689	41415	2626	2617	2625	2790	5005	2390	2262	2933	2803
19756	33671	41400	2618	2616	2621	2789	4688	2389	2259	2933	2803
65535	33608	41343	2609	2612	2618	2788	4662	2385	2258	2927	2796
63900	33578	41341	2597	2602	2596	2787	4533	2383	2256	2921	2796
61844	33570	41337	2574	2601	2596	2786	4108	2379	2255	2915	2793
60420	33404	41336	2565	2600	2571	2785	4059	2379	2251	2914	2793
59476	33404	41331	2556	2600	2571	2783	4010	2374	2251	2911	2792
56666	33388	41317	2540	2597	2566	2782	3994	2373	2247	2909	2792
55598	33308	41309	2537	2588	2564	2781	3885	2372	2243	2900	2792
54901	33261	41306	2520	2587	2532	2779	3767	2370	2238	2899	2791
53806	33201	41289	2516	2581	2528	2779	3757	2369	2236	2895	2788
53326	33197	41224	2513	2575	2524	2779	3711	2365	2235	2893	2788
53092	33125	41204	2458	2563	2509	2777	3709	2362	2233	2891	2787
52965	33096	41184	2444	2550	2494	2777	3702	2361	2233	2887	2786
52946	33071	41088	2428	2545	2490	2776	3694	2361	2230	2886	2785
49834	33058	41072	2426	2542	2477	2774	3691	2359	2223	2881	2784
46909	33024	41054	2423	2539	2470	2773	3687	2358	2221	2880	2784
46115	33003	40989	2392	2527	2466	2773	3664	2357	2221	2872	2784
45360	32993	40965	2390	2515	2447	2772	3663	2357	2219	2871	2784
45295	32984	40955	2379	2512	2425	2772	3655	2355	2219	2866	2783
45055	32953	40940	2372	2508	2425	2771	3652	2354	2218	2866	2778
44971	32940	40923	2361	2508	2393	2771	3647	2351	2217	2850	2775
44603	32918	40858	2354	2505	2386	2767	3633	2345	2217	2850	2771
44509	32908	40856	2349	2502	2383	2767	3618	2342	2215	2848	2770
44301	32891	40773	2329	2498	2380	2766	3602	2339	2214	2842	2769
44268	32757	40719	2329	2489	2362	2765	3599	2338	2213	2835	2769
43939	32743	40665	2320	2485	2360	2764	3593	2335	2208	2826	2768
43853	32731	40657	2317	2479	2335	2763	3592	2333	2205	2817	2765
43705	32715	40639	2296	2474	2329	2762	3588	2327	2201	2816	2764
43568	32701	40635	2295	2469	2324	2762	3587	2325	2201	2813	2763
43448	32695	40607	2274	2467	2323	2761	3564	2323	2201	2813	2761
43267	32678	40603	2273	2456	2322	2759	3531	2317	2199	2804	2760
43244	32662	40531	2255	2445	2317	2758	3527	2312	2188	2803	2759
43188	32627	40529	2250	2438	2314	2758	3526	2312	2179	2802	2758
43162	32610	40509	2247	2437	2312	2757	3523	2310	2173	2793	2756
43049	32582	40497	2223	2436	2311	2757	3500	2308	2173	2788	2755
43015	32562	40494	2220	2431	2309	2754	3498	2306	2170	2775	2755
42886	32556	40489	2216	2421	2301	2753	3498	2303	2166	2772	2753
42860	32548	40457	2209	2418	2292	2750	3487	2303	2166	2767	2753
42721	32539	40455	2202	2415	2290	2749	3484	2301	2165	2765	2753
42566	32518	40413	2200	2408	2288	2749	3468	2298	2160	2763	2752
42494	32515	40410	2195	2403	2287	2748	3463	2296	2158	2763	2749
42483	32504	40403	2187	2395	2283	2745	3460	2296	2144	2763	2748
42452	32493	40243	2177	2387	2278	2744	3441	2293	2143	2761	2748
42445	32420	40185	2161	2384	2277	2743	3437	2293	2142	2756	2748
42432	32308	40155	2159	2372	2277	2742	3436	2292	2141	2755	2744
42413	32277	40064	2157	2367	2272	2742	3433	2287	2141	2753	2744
42389	32271	40031	2155	2360	2271	2741	3422	2272	2137	2750	2743
42381	32271	40001	2154	2355	2257	2740	3418	2270	2135	2746	2742
42172	32258	39978	2137	2348	2253	2739	3406	2269	2128	2738	2740
42153	32257	39974	2132	2342	2249	2739	3398	2254	2123	2737	2739
42088	32239	39962	2128	2337	2237	2737	3384	2252	2119	2735	2738
41961	32231	39868	2116	2329	2236	2737	3369	2243	2118	2731	2737
41824	32165	39860	2115	2313	2227	2736	3368	2240	2114	2731	2737
41734	32143	39802	2100	2303	2219	2736	3350	2239	2112	2726	2736
41661	32111	39745	2097	2303	2214	2735	3347	2237	2112	2725	2735
41546	32090	39691	2089	2302	2200	2729	3345	2237	2111	2722	2733
41519	32081	39660	2082	2282	2199	2729	3341	2235	2100	2722	2732
41508	32026	39646	2077	2272	2196	2729	3334	2232	2096	2712	2731
41494	31917	39610	2063	2272	2194	2728	3331	2222	2093	2707	2729
41440	31875	39589	2060	2271	2187	2728	3326	2222	2091	2701	2727
41439	31870	39510	2042	2262	2186	2728	3309	2204	2088	2698	2725
41431	31717	39503	2031	2259	2184	2727	3303	2195	2084	2697	2725
41429	31708	39446	2030	2258	2177	2724	3302	2193	2084	2695	2725
41409	31679	39375	2029	2258	2174	2723	3300	2190	2083	2691	2724
41376	31645	39357	2016	2252	2166	2723	3300	2182	2082	2690	2722
41369	31627	39357	2013	2243	2143	2722	3292	2178	2080	2690	2720
41279	31522	39344	2004	2237	2138	2719	3288	2173	2079	2688	2720
41269	31448	39328	1982	2234	2137	2719	3287	2168	2074	2687	2720
41236	31442	39309	1972	2232	2136	2719	3281	2156	2073	2686	2719
41175	31424	39299	1966	2232	2135	2718	3266	2150	2066	2685	2719
41145	31409	39291	1962	2230	2134	2718	3265	2136	2062	2684	2718
41136	31404	39256	1952	2227	2123	2717	3261	2135	2053	2682	2717
41035	31396	39235	1935	2226	2120	2716	3259	2126	2053	2681	2717
41032	31368	39146	1916	2221	2112	2715	3253	2114	2051	2679	2714
40982	31361	39092	1906	2216	2105	2714	3242	2110	2051	2677	2713
40970	31345	39035	1905	2215	2105	2712	3240	2084	2050	2670	2713
40969	31327	39011	1872	2214	2104	2710	3239	2073	2043	2668	2713
40952	31304	39008	1844	2214	2101	2709	3226	2071	2042	2667	2712
40922	31228	38908	1842	2208	2099	2709	3223	2061	2034	2665	2712
40887	31142	38889	1837	2202	2086	2709	3222	2049	2033	2663	2711
40877	31052	38838	1832	2202	2079	2709	3219	2041	2033	2660	2711
40830	31004	38819	1825	2201	2079	2708	3216	2028	2031	2659	2710
40821	30931	38814	1793	2197	2074	2707	3215	2022	2027	2658	2709
40814	30877	38776	1786	2196	2067	2706	3214	1989	2016	2652	2709
40812	30859	38773	1767	2193	2066	2703	3213	1966	2015	2646	2706
40809	30824	38750	1754	2193	2045	2702	3202	1926	2010	2643	2706
40761	30821	38735	1743	2191	2042	2702	3199	1822	2010	2640	2704
40672	30731	38732	1743	2189	2041	2701	3198	1732	2007	2640	2703
40664	30707	38700	1739	2187	2036	2700	3194	1591	2002	2639	2702
40579	30669	38698	1733	2186	2034	2700	3192	1268	1994	2635	2700
40569	30662	38623	1685	2182	2034	2699	3188	1249	1988	2634	2699
40544	30622	38593	1681	2180	2031	2699	3186	836	1986	2633	2698
40523	30620	38575	1681	2175	2030	2698	3172	834	1984	2627	2695
40425	30618	38446	1678	2173	2030	2696	3169	4060	1983	2627	2694
40374	30596	38430	1653	2171	2021	2694	3167	3950	1983	2625	2693
40257	30564	38422	1646	2170	2019	2691	3159	3926	1982	2624	2693
40251	30562	38361	1626	2166	2009	2691	3159	3413	1979	2624	2689
40226	30559	38338	1609	2166	2005	2691	3156	3289	1971	2623	2682
40206	30544	38321	1598	2163	1990	2690	3153	3264	1952	2622	2681
40197	30539	38293	1591	2158	1982	2687	3153	3244	1948	2622	2681
40196	30490	38274	1581	2157	1982	2685	3152	3232	1924	2618	2680
40191	30461	38221	1580	2150	1975	2684	3150	3202	1923	2614	2679
40185	30422	38220	1566	2150	1972	2683	3150	3189	1915	2612	2679
40138	30367	38175	1538	2147	1966	2683	3149	3182	1912	2611	2676
40113	30299	38156	1504	2145	1962	2681	3140	3177	1905	2609	2676
40108	30241	38119	1484	2144	1950	2679	3138	3128	1904	2608	2675
40059	30239	38110	1475	2143	1943	2679	3135	3127	1900	2606	2675
40033	30221	38009	1448	2142	1939	2678	3134	3125	1899	2598	2673
40008	30212	38001	1419	2140	1937	2678	3131	3117	1899	2596	2670
39977	30194	37870	1376	2135	1932	2678	3130	3108	1893	2591	2669
39906	30184	37815	1318	2134	1930	2677	3124	3096	1893	2591	2669
39852	30153	37801	1306	2130	1930	2677	3123	3087	1890	2589	2668
39851	30106	37776	1250	2127	1925	2676	3123	3079	1877	2583	2663
39798	30104	37751	941	2125	1925	2676	3122	3042	1876	2582	2660
39797	30098	37702	1852	2122	1924	2675	3122	3042	1874	2581	2660
39696	30057	37657	1847	2118	1922	2672	3121	3040	1863	2578	2658
39687	30009	37639	1841	2115	1920	2667	3114	2990	1861	2578	2658
39639	29996	37621	1840	2115	1919	2667	3113	2990	1860	2577	2655
39625	29959	37600	1826	2103	1908	2661	3111	2988	1859	2575	2653
39622	29936	37593	1819	2102	1900	2657	3102	2986	1853	2575	2652
39525	29902	37478	1815	2099	1899	2656	3101	2961	1853	2574	2651
39523	29835	37443	1812	2092	1899	2656	3099	2959	1842	2573	2650
39520	29780	37426	1807	2088	1898	2656	3097	2951	1831	2573	2650
39460	29776	37386	1805	2083	1886	2653	3095	2948	1778	2572	2647
39450	29767	37339	1803	2082	1886	2653	3090	2947	1775	2571	2645
39423	29755	37313	1793	2077	1885	2651	3087	2947	1478	2568	2644
39411	29690	37253	1767	2077	1883	2651	3084	2947	1393	2563	2643
39387	29647	37234	1752	2075	1881	2650	3081	2940	1269	2562	2643
39367	29602	37217	1746	2075	1881	2642	3081	2937	1064	2559	2637
39248	29578	37198	1727	2073	1879	2642	3076	2937	1012	2557	2635
39241	29531	37084	1717	2068	1874	2641	3075	2936	989	2556	2635
39166	29530	36982	1691	2065	1871	2641	3073	2936	985	2556	2635
39157	29433	36963	1679	2060	1851	2641	3061	2933	976	2548	2635
39143	29405	36934	1646	2051	1849	2641	3061	2927	967	2545	2632
39093	29364	36908	1646	2051	1849	2640	3060	2908	936	2541	2631
39080	29361	36903	1636	2049	1841	2639	3059	2904	1070	2534	2623
38986	29346	36880	1631	2045	1837	2638	3056	2899	1052	2531	2618
38965	29331	36780	1628	2040	1836	2637	3055	2898	974	2531	2615
38949	29328	36770	1625	2040	1836	2636	3050	2892	10648	2531	2613
38925	29193	36768	1614	2036	1835	2635	3049	2887	9897	2526	2611
38921	29173	36740	1609	2033	1814	2634	3038	2884	6942	2525	2609
38912	29162	36674	1593	2031	1811	2634	3036	2883	6915	2521	2608
38888	29117	36628	1589	2031	1811	2633	3033	2869	6139	2518	2608
38865	29020	36618	1566	2029	1809	2633	3032	2868	5740	2517	2602
38819	29011	36559	1517	2026	1808	2630	3024	2868	5689	2516	2601
38809	29006	36281	1495	2021	1803	2630	3021	2866	5676	2513	2601
38793	28889	36096	1470	2015	1802	2629	3019	2866	5334	2512	2601
38748	28877	36085	1454	2002	1801	2629	3014	2865	5256	2512	2600
38727	28854	36035	1440	1999	1797	2629	3013	2862	5206	2509	2600
38602	28792	36020	1437	1984	1796	2626	3012	2861	4967	2506	2600
38564	28763	36013	1430	1983	1795	2625	3012	2860	4879	2504	2599
38558	28649	36006	1412	1977	1794	2625	3010	2860	4866	2503	2596
38552	28629	35866	1366	1975	1793	2625	2999	2855	4859	2503	2595
38535	28610	35830	1288	1975	1791	2623	2998	2854	4809	2493	2592
38531	28608	35790	1169	1971	1791	2622	2995	2849	4801	2492	2588
38520	28568	35772	1157	1969	1778	2621	2994	2844	4651	2492	2584
38481	28558	35737	1096	1969	1765	2621	2994	2843	4096	2491	2583
38457	28525	35681	6222	1963	1763	2621	2992	2838	3649	2489	2582
38440	28515	35660	5301	1952	1763	2619	2991	2834	3583	2486	2582
38436	28490	35529	5290	1943	1762	2619	2981	2832	3450	2482	2581
38358	28477	35384	5094	1941	1757	2619	2981	2830	3429	2482	2578
38354	28428	35350	5087	1937	1755	2618	2979	2830	3343	2481	2575
38330	28417	35304	4929	1936	1755	2618	2978	2817	3310	2480	2570
38271	28382	35241	4928	1934	1748	2617	2971	2813	3264	2478	2568
38239	28374	35064	4895	1933	1748	2617	2968	2812	3251	2477	2567
38201	28349	35062	4833	1932	1746	2617	2967	2806	3251	2476	2567
38196	28298	35019	4809	1926	1743	2616	2959	2804	3248	2476	2566
38151	28243	34946	4656	1921	1738	2616	2957	2802	3231	2471	2560
38121	28239	34885	4637	1921	1727	2614	2955	2800	3178	2471	2559
38092	28224	34735	4609	1920	1727	2612	2954	2799	3177	2470	2554
38083	28196	34592	4576	1917	1726	2611	2950	2797	3168	2466	2551
38056	28149	34572	4445	1915	1719	2611	2945	2797	3131	2464	2551
37998	28104	34310	4436	1912	1717	2610	2944	2791	3129	2461	2550
37992	28068	34264	4433	1907	1715	2610	2942	2790	3122	2459	2545
37989	28019	34257	4410	1901	1712	2610	2939	2785	3109	2459	2541
37959	27980	33934	4375	1900	1712	2609	2938	2784	3094	2456	2538
37857	27909	33850	4354	1898	1712	2609	2934	2782	3082	2453	2535
37847	27779	33765	4349	1898	1705	2607	2926	2780	3073	2451	2535
37839	27745	33761	4339	1897	1703	2606	2924	2776	3064	2446	2534
37820	27640	33386	4338	1896	1703	2603	2924	2775	3059	2444	2529
37819	27597	33256	4256	1892	1703	2603	2918	2772	3053	2441	2521
37798	27575	33198	4242	1888	1700	2602	2917	2772	3047	2438	2520
37787	27563	33149	4166	1887	1695	2602	2916	2770	3041	2437	2518
37786	27520	33029	4149	1885	1695	2602	2915	2769	3038	2437	2514
37769	27251	32918	4066	1882	1692	2601	2914	2767	3019	2437	2511
37760	27154	32884	3998	1878	1691	2601	2913	2765	3017	2435	2511
37706	27135	32843	3898	1877	1685	2600	2905	2763	3013	2434	2507
37696	27135	31644	3894	1874	1683	2599	2901	2756	3011	2432	2499
37668	26906	31504	3838	1874	1666	2598	2899	2753	2995	2430	2498
37662	26895	14426	3832	1870	1666	2597	2898	2753	2981	2429	2496
37658	26884	6330	3820	1869	1665	2595	2896	2752	2971	2425	2483
37658	26613	53230	3805	1869	1660	2593	2889	2745	2964	2425	2481
37618	26573	52493	3799	1866	1654	2592	2887	2736	2958	2424	2474
37615	26313	52360	3766	1865	1651	2591	2886	2734	2952	2419	2472
37598	26061	52185	3741	1858	1635	2590	2879	2733	2952	2418	2471
37508	25944	51931	3720	1855	1634	2590	2879	2732	2935	2414	2471
37505	25877	51689	3675	1853	1628	2589	2877	2731	2929	2413	2467
37393	25859	51372	3656	1842	1625	2589	2876	2730	2929	2411	2467
37372	25652	50347	3656	1842	1624	2587	2876	2725	2912	2411	2465
37367	25386	50181	3640	1841	1622	2586	2874	2714	2902	2411	2463
37290	25210	49469	3588	1834	1613	2585	2872	2714	2899	2411	2462
37250	25067	49156	3550	1829	1610	2583	2870	2713	2894	2408	2455
37181	24818	48932	3529	1828	1610	2582	2863	2711	2885	2406	2454
37174	24686	48688	3507	1826	1601	2582	2862	2710	2871	2405	2448
37142	24682	48610	3462	1824	1601	2581	2860	2705	2856	2405	2436
37125	24448	48498	3460	1822	1598	2580	2858	2703	2853	2405	2435
37097	24431	47954	3455	1821	1593	2580	2854	2703	2853	2402	2435
37093	24231	47833	3428	1817	1589	2579	2853	2701	2852	2401	2435
37052	23605	47772	3417	1817	1588	2578	2852	2698	2848	2399	2433
37052	23511	47750	3415	1813	1586	2578	2852	2697	2847	2399	2424
37045	23449	47518	3411	1813	1580	2578	2852	2696	2846	2395	2421
37032	18526	47354	3404	1812	1579	2576	2851	2693	2844	2393	2419
37004	38526	47228	3402	1807	1579	2576	2849	2692	2841	2390	2418
37000	38491	47147	3384	1805	1577	2576	2848	2689	2840	2386	2411
36942	38313	47033	3364	1804	1572	2575	2848	2684	2839	2383	2410
36865	37610	46580	3325	1803	1562	2575	2844	2684	2835	2380	2405
36843	36719	46473	3314	1799	1557	2574	2841	2683	2821	2378	2402
36823	35821	46470	3269	1796	1553	2574	2841	2680	2819	2377	2401
36806	35561	46437	3268	1794	1551	2574	2841	2671	2818	2373	2396
36785	34075	45503	3239	1791	1546	2574	2840	2668	2817	2365	2395
36753	33873	45217	3236	1791	1541	2572	2839	2667	2815	2365	2393
36737	33772	44291	3234	1791	1538	2572	2834	2666	2814	2363	2392
36734	33434	44113	3233	1790	1533	2571	2832	2664	2805	2362	2387
36721	33327	44057	3221	1787	1525	2571	2829	2662	2804	2360	2385
36703	33265	43883	3206	1786	1522	2570	2829	2660	2801	2355	2385
36683	33140	43768	3201	1781	1520	2570	2829	2659	2799	2353	2381
36669	33117	43688	3189	1777	1515	2570	2826	2658	2798	2346	2375
36545	32991	43669	3160	1776	1513	2569	2825	2657	2795	2344	2373
36522	32818	43600	3147	1771	1510	2567	2820	2656	2795	2344	2372
36508	32811	43574	3144	1769	1507	2566	2817	2651	2794	2343	2371
36472	32636	43442	3111	1766	1506	2565	2816	2650	2787	2341	2366
36405	32570	42942	3092	1763	1506	2565	2813	2648	2774	2341	2366
36380	32523	42939	3075	1761	1505	2563	2810	2648	2772	2337	2362
36335	32418	42871	3067	1755	1505	2562	2809	2645	2760	2336	2361
36289	32301	42771	3041	1754	1505	2560	2807	2639	2759	2336	2360
36239	32233	42618	3041	1753	1504	2559	2800	2633	2759	2332	2358
36179	32186	42356	3035	1751	1489	2559	2799	2631	2758	2331	2355
36163	32126	42204	3028	1751	1489	2559	2798	2630	2754	2330	2346
36108	32095	42072	3004	1749	1487	2558	2796	2628	2752	2330	2342
36076	32052	42038	3004	1745	1482	2557	2793	2624	2750	2321	2341
36072	31726	41977	2988	1744	1481	2556	2788	2622	2749	2320	2331
36027	31602	41747	2985	1743	1480	2553	2784	2617	2747	2319	2328
36019	31332	41611	2984	1742	1479	2553	2784	2616	2747	2316	2327
36016	31264	41491	2977	1740	1466	2553	2783	2616	2742	2316	2325
35978	31129	41428	2962	1736	1465	2553	2781	2612	2738	2314	2319
35975	31105	41384	2946	1736	1463	2552	2771	2611	2737	2311	2318
35959	31073	41248	2930	1734	1459	2552	2770	2611	2736	2306	2317
35940	31049	41191	2926	1734	1449	2552	2768	2610	2735	2300	2314
35913	31046	41158	2908	1730	1446	2550	2768	2610	2728	2294	2314
35862	30994	41045	2892	1725	1443	2550	2768	2606	2728	2293	2309
35796	30919	41001	2878	1718	1433	2546	2767	2600	2725	2291	2309
35795	30839	40996	2874	1717	1432	2546	2763	2600	2720	2288	2307
35794	30696	40716	2867	1715	1419	2544	2763	2594	2720	2284	2290
35734	30611	40688	2849	1715	1411	2543	2758	2592	2719	2282	2284
35728	30587	40679	2841	1715	1409	2543	2754	2589	2717	2281	2284
35722	30544	40629	2821	1703	1402	2543	2748	2587	2712	2277	2272
35672	30439	40588	2798	1703	1398	2542	2747	2586	2710	2274	2267
35626	30341	40420	2798	1693	1397	2542	2744	2582	2710	2272	2266
35622	30332	40181	2798	1691	1393	2541	2743	2582	2707	2271	2264
35552	30326	40175	2784	1689	1391	2541	2739	2579	2703	2270	2262
35524	30265	40141	2781	1685	1382	2541	2731	2576	2697	2261	2259
35481	30043	40015	2769	1679	1380	2539	2729	2575	2695	2261	2257
35467	29936	39947	2763	1679	1371	2539	2727	2571	2693	2259	2238
35446	29814	39913	2757	1676	1366	2538	2725	2570	2691	2256	2236
35381	29781	39882	2745	1673	1356	2538	2721	2568	2690	2256	2229
35351	29659	39871	2740	1670	1355	2537	2719	2568	2681	2249	2220
35310	29601	39856	2720	1667	1354	2537	2718	2567	2680	2246	2219
35250	29583	39851	2713	1660	1351	2536	2714	2562	2679	2245	2217
35237	29576	39726	2710	1658	1349	2535	2708	2561	2677	2243	2211
35221	29406	39708	2701	1657	1348	2534	2708	2559	2674	2241	2202
35219	29300	39628	2700	1643	1344	2534	2708	2552	2673	2240	2199
35197	29169	39626	2690	1631	1325	2534	2706	2550	2673	2231	2198
35164	29127	39551	2688	1631	1324	2531	2701	2548	2672	2215	2194
35116	29096	39508	2685	1624	1320	2531	2693	2546	2669	2207	2192
35066	29002	39395	2685	1617	1315	2530	2693	2545	2667	2204	2188
34981	28933	39187	2682	1604	1313	2528	2690	2545	2666	2203	2186
34940	28929	39007	2657	1602	1305	2528	2686	2544	2664	2201	2174
34903	28884	38580	2654	1592	1302	2528	2684	2542	2664	2195	2160
34899	28873	38532	2647	1588	1282	2528	2682	2541	2662	2181	2148
34877	28827	38502	2640	1581	1282	2528	2681	2535	2661	2180	2147
34846	28813	38492	2624	1580	1279	2527	2680	2534	2657	2178	2146
34812	28718	38474	2624	1579	1277	2527	2680	2533	2657	2171	2126
34788	28664	38453	2611	1576	1275	2527	2678	2532	2656	2159	2121
34769	28651	37796	2604	1572	1269	2525	2675	2530	2656	2144	2116
34746	28585	37786	2603	1563	1255	2525	2674	2529	2655	2133	2111
34666	28552	37665	2594	1554	1235	2524	2673	2527	2654	2132	2086
34636	28527	37589	2592	1553	1234	2523	2672	2527	2654	2114	2081
34614	28506	37570	2590	1541	1232	2521	2665	2526	2653	2080	2080
34608	28451	37533	2558	1539	1229	2520	2661	2521	2650	2075	2071
34598	28339	37396	2556	1537	1219	2519	2651	2521	2647	2064	2062
34567	28285	37257	2553	1535	1217	2517	2645	2520	2644	2058	2055
34553	28268	37181	2539	1535	1213	2516	2643	2518	2644	2034	2044
34515	28239	37055	2530	1531	1213	2513	2640	2512	2643	2025	2042
34502	28227	36946	2521	1528	1213	2513	2639	2511	2642	2002	2041
34482	28178	36889	2506	1518	1200	2512	2635	2507	2640	1876	2028
34472	28137	36637	2498	1518	1198	2510	2633	2507	2626	1856	2009
34456	28136	36595	2496	1508	1198	2510	2633	2505	2625	1808	2003
34456	28112	36582	2484	1506	1188	2509	2632	2504	2622	1057	1999
34355	28053	36353	2480	1497	1185	2509	2628	2496	2621	1029	1985
34333	28031	36308	2476	1494	1183	2507	2627	2492	2617	1026	1952
34316	27943	36300	2474	1493	1182	2506	2625	2492	2612	6417	1892
34269	27931	36291	2467	1483	1168	2506	2625	2486	2610	3928	1763
34269	27898	36246	2457	1476	1166	2505	2623	2483	2608	3810	1694
34230	27872	35949	2456	1459	1163	2504	2620	2481	2607	3732	1531
34208	27864	35924	2451	1455	1159	2503	2613	2477	2605	3688	1416
34176	27771	35845	2440	1448	1157	2500	2612	2476	2599	3607	1165
34165	27647	35721	2435	1443	1155	2499	2608	2473	2597	3593	1088
34033	27615	35590	2434	1440	1134	2497	2606	2471	2596	3570	1041
33989	27424	35450	2430	1437	1122	2497	2605	2471	2594	3550	949
33978	27308	35391	2428	1422	1117	2494	2602	2471	2594	3478	10411
33893	27286	34845	2426	1422	1113	2493	2602	2471	2592	3472	9669
33874	27233	34827	2425	1417	1094	2493	2599	2467	2584	3418	8613
33844	27213	34791	2422	1410	1079	2492	2595	2467	2582	3387	6771
33837	27194	34652	2416	1405	1077	2491	2592	2466	2582	3379	6188
33785	27180	34649	2414	1400	1075	2491	2588	2462	2578	3377	5965
33630	27172	34288	2411	1392	1063	2491	2587	2457	2570	3369	5741
33575	27140	34085	2401	1366	1060	2491	2584	2456	2568	3350	5717
33571	27060	33865	2398	1362	1055	2490	2561	2452	2564	3326	5702
33561	26893	32447	2384	1339	1042	2489	2558	2449	2563	3303	5680
33557	26691	32412	2369	1338	1024	2489	2551	2447	2562	3275	5594
33557	26534	32331	2366	1322	1015	2489	2548	2446	2560	3273	5471
33555	26498	31928	2350	1315	9289	2488	2538	2446	2556	3271	5453
33533	26489	31369	2346	1306	8214	2487	2535	2441	2555	3256	5309
33521	26470	31306	2346	1239	7992	2487	2533	2440	2554	3255	5265
33473	26330	30912	2343	1216	7964	2485	2532	2431	2554	3244	5247
33406	26275	30660	2339	1174	7788	2485	2531	2431	2554	3243	5144
33404	26042	30156	2335	1130	7787	2485	2525	2427	2553	3229	5112
33360	26001	29779	2324	8798	7654	2485	2524	2427	2552	3219	5065
33349	25990	29215	2323	7102	7237	2485	2522	2426	2549	3206	5036
33335	25981	27621	2320	6941	6389	2485	2522	2425	2545	3186	4990
33317	25953	27355	2316	6496	6302	2484	2517	2424	2544	3171	4979
33297	25940	26625	2311	6395	6210	2483	2517	2422	2544	3148	4962
33196	25848	24605	2309	6159	6131	2483	2516	2422	2543	3148	4899
33192	25792	55539	2308	5966	5899	2482	2501	2418	2543	3145	4885
33173	25744	54298	2295	5512	5876	2481	2501	2417	2543	3136	4855
33149	25741	53643	2295	5473	5862	2481	2499	2416	2542	3135	4842
33133	25536	53239	2291	5352	5832	2480	2498	2414	2538	3133	4818
33133	25444	53000	2277	5320	5820	2478	2498	2414	2536	3123	4774
33130	25437	52050	2270	5305	5802	2478	2494	2412	2535	3120	4663
33071	24700	51834	2263	5194	5753	2476	2493	2412	2534	3096	4609
33057	24497	51589	2259	4879	5749	2476	2492	2409	2531	3094	4603
32986	24486	51181	2257	4738	5709	2475	2491	2406	2527	3094	4595
32975	24436	51159	2255	4627	5424	2474	2482	2406	2527	3093	4581
32919	24264	48894	2236	4492	5373	2474	2481	2404	2523	3091	4579
32894	23886	48487	2235	4459	5216	2473	2479	2402	2523	3088	4538
32892	23886	47851	2231	4448	5154	2471	2459	2397	2522	3077	4535
32886	23709	47541	2230	4411	5068	2471	2455	2394	2521	3076	4471
32866	23681	46795	2228	4408	4994	2470	2451	2393	2509	3069	4442
32852	23647	46640	2224	4335	4929	2470	2439	2392	2509	3067	4419
32820	23364	46625	2222	4326	4916	2466	2432	2390	2507	3066	4416
32810	23362	46520	2220	4314	4906	2465	2431	2389	2506	3061	4335
32779	23311	46309	2219	4314	4892	2465	2430	2380	2506	3058	4327
32778	21679	46229	2205	4233	4795	2465	2430	2380	2506	3051	4310
32763	21619	46166	2195	4227	4790	2464	2418	2379	2503	3044	4133
32759	42872	46029	2193	4220	4706	2462	2417	2375	2502	3043	4086
32729	42166	45995	2184	4198	4683	2459	2413	2374	2500	3040	4055
32721	41259	45859	2174	4173	4678	2458	2408	2372	2500	3036	4023
32710	37272	45745	2134	4170	4649	2458	2398	2366	2498	3032	3993
32707	34854	45712	2131	4160	4636	2457	2389	2365	2497	3030	3992
32692	34751	45680	2128	4147	4605	2456	2384	2361	2496	3027	3990
32686	34653	45552	2111	4147	4563	2455	2383	2360	2494	3022	3931
32654	34524	45449	2107	4062	4558	2455	2382	2360	2490	3018	3845
32632	33955	45405	2100	4052	4395	2454	2370	2358	2488	3016	3802
32617	33679	45347	2100	4009	4351	2451	2366	2358	2487	3015	3793
32610	33403	45341	2092	3953	4317	2450	2366	2357	2484	3011	3775
32599	33300	45292	2090	3868	4282	2449	2363	2357	2483	3010	3765
32562	33167	45252	2077	3867	4270	2448	2358	2357	2482	3006	3748
32502	33043	45246	2076	3853	4255	2448	2357	2356	2481	3003	3735
32500	32978	45188	2066	3820	4229	2446	2352	2352	2477	3001	3648
32453	32967	45012	2061	3804	4218	2445	2339	2351	2474	3001	3647
32448	32939	44972	2056	3735	4162	2444	2335	2346	2474	2999	3595
32428	32782	44943	2053	3700	4136	2443	2329	2343	2472	2998	3576
32426	32746	44773	2051	3687	4122	2443	2315	2342	2472	2996	3558
32425	32736	44704	2032	3535	4107	2442	2311	2341	2470	2991	3550
32385	32556	44687	2012	3529	4102	2442	2283	2340	2463	2984	3549
32379	32547	44585	2007	3527	4086	2441	2272	2338	2463	2981	3514
32376	32380	44567	1996	3526	4084	2440	2271	2332	2461	2975	3444
32343	32239	44549	1994	3511	4068	2440	2270	2328	2460	2969	3427
32328	32229	44539	1989	3510	4028	2437	2269	2326	2458	2964	3390
32296	32057	44525	1986	3505	4026	2437	2257	2322	2458	2953	3378
32248	31959	44514	1976	3503	3992	2437	2214	2322	2458	2947	3377
32246	31863	44508	1969	3492	3969	2435	2208	2317	2458	2946	3367
32245	31586	44494	1966	3491	3954	2434	2206	2310	2457	2943	3363
32200	31494	44489	1941	3479	3951	2434	2198	2310	2454	2939	3349
32159	31462	44461	1930	3439	3918	2434	2188	2310	2453	2931	3319
32142	31434	44435	1930	3432	3881	2434	2182	2309	2453	2929	3300
32132	31410	44422	1927	3430	3560	2434	2181	2308	2452	2926	3294
32028	31360	44214	1923	3373	3488	2433	2180	2307	2451	2922	3260
32022	31332	44212	1912	3361	3486	2433	2169	2306	2447	2921	3259
32000	31110	44198	1912	3347	3473	2431	2165	2303	2446	2919	3234
31974	30899	44193	1894	3347	3452	2429	2163	2303	2445	2917	3212
31948	30820	44154	1888	3344	3452	2427	2148	2301	2443	2914	3204
31930	30702	43978	1887	3306	3446	2425	2143	2301	2443	2912	3203
31924	30645	43967	1883	3286	3430	2421	2123	2297	2437	2909	3200
31849	30606	43829	1875	3269	3412	2421	2111	2295	2437	2896	3193
31801	30595	43819	1862	3253	3408	2421	2080	2290	2435	2892	3165
31765	30579	43744	1860	3250	3369	2420	2071	2288	2431	2892	3164
31756	30561	43735	1855	3220	3367	2419	2053	2285	2422	2892	3149
31735	30548	43603	1850	3180	3314	2418	2041	2284	2420	2887	3126
31682	30538	43569	1839	3156	3303	2417	1980	2282	2420	2886	3116
31671	30466	43527	1828	3141	3297	2416	1962	2281	2417	2875	3112
31658	30448	43501	1820	3101	3251	2415	1960	2279	2417	2873	3105
31646	30354	43461	1815	3094	3214	2414	1937	2278	2414	2867	3097
31638	30344	43354	1811	3056	3194	2412	1865	2275	2414	2867	3085
31634	30236	43325	1806	3056	3172	2405	1843	2272	2412	2858	3076
31609	30195	43303	1805	3054	3162	2405	1835	2271	2411	2855	3072
31588	30194	43271	1754	3003	3162	2401	1806	2265	2407	2853	3060
31422	30135	43257	1725	3001	3137	2401	1739	2264	2399	2844	3038
31302	30109	43222	1715	2994	3133	2401	1724	2263	2395	2837	3019
31289	30107	43221	1713	2993	3128	2401	1598	2261	2390	2832	3005
31278	30072	43195	1710	2985	3107	2398	1341	2258	2389	2832	3000
31243	30027	43142	1706	2974	3100	2395	1243	2253	2387	2818	2997
31234	29980	43100	1698	2968	3075	2395	1207	2250	2384	2814	2996
31187	29915	43077	1698	2964	3066	2394	1159	2246	2382	2814	2992
31167	29888	43052	1687	2961	3051	2393	1049	2244	2380	2808	2982
31138	29855	43051	1680	2907	3018	2392	1047	2241	2379	2804	2980
31137	29845	43036	1662	2901	3017	2392	1047	2237	2373	2800	2976
31113	29826	43025	1655	2899	3005	2391	992	2236	2373	2794	2971
31113	29812	42919	1641	2883	2992	2390	977	2234	2368	2777	2957
31083	29756	42917	1598	2874	2985	2389	975	2234	2363	2774	2948
31062	29739	42907	1585	2873	2966	2388	952	2220	2361	2774	2944
31061	29727	42894	1578	2869	2946	2388	940	2219	2356	2773	2943
31038	29679	42845	1517	2856	2909	2387	935	2214	2342	2770	2940
30997	29665	42715	1480	2836	2898	2386	934	2204	2340	2767	2936
30975	29643	42640	1467	2823	2889	2385	933	2204	2340	2760	2926
30957	29611	42583	1460	2804	2856	2385	924	2203	2340	2760	2912
30900	29597	42565	1420	2791	2854	2384	914	2202	2338	2757	2895
30870	29551	42547	1362	2781	2853	2380	912	2199	2334	2743	2890
30869	29528	42502	1091	2773	2850	2375	906	2194	2332	2742	2882
30781	29520	42480	1073	2765	2846	2374	883	2193	2328	2741	2881
30778	29346	42472	6861	2760	2836	2374	852	2181	2327	2740	2876
30742	29344	42439	6815	2754	2827	2372	5590	2180	2327	2739	2876
30725	29218	42432	6773	2753	2795	2372	3761	2173	2326	2734	2867
30719	29204	42427	6558	2744	2784	2371	3757	2163	2325	2734	2866
30693	29178	42418	6428	2741	2781	2370	3725	2161	2325	2733	2866
30674	29071	42417	6366	2723	2778	2370	3691	2143	2322	2728	2861
30553	29008	42365	6240	2717	2773	2369	3626	2137	2319	2728	2856
30523	28965	42364	5886	2711	2771	2368	3621	2137	2316	2725	2845
30512	28949	42359	5821	2710	2759	2367	3568	2134	2315	2721	2845
30478	28946	42291	5741	2708	2751	2359	3535	2122	2312	2721	2837
30460	28922	42275	5700	2706	2746	2358	3525	2113	2311	2713	2833
30434	28888	42267	5660	2688	2745	2358	3524	2110	2309	2711	2820
30366	28826	42246	5578	2686	2741	2357	3523	2090	2305	2707	2790
30350	28813	42195	5496	2685	2740	2356	3473	2086	2304	2703	2785
30331	28789	42183	5474	2682	2735	2353	3456	2076	2303	2703	2773
30259	28769	42160	5456	2675	2729	2353	3373	2071	2302	2703	2773
30258	28738	42129	5456	2674	2719	2351	3341	2071	2296	2703	2771
30239	28705	42083	5444	2671	2712	2350	3335	2060	2296	2700	2766
30197	28665	42077	5268	2666	2699	2347	3334	2051	2296	2699	2763
30174	28615	42064	5247	2655	2684	2347	3310	2034	2296	2699	2761
30147	28603	42058	5226	2651	2661	2346	3237	2032	2295	2692	2752
30139	28478	42033	5131	2645	2653	2346	3227	2007	2292	2685	2747
30124	28470	41957	5090	2638	2650	2345	3206	1986	2291	2681	2747
30085	28421	41876	5078	2636	2633	2344	3202	1972	2290	2680	2739
30076	28397	41813	5074	2635	2632	2343	3168	1968	2287	2678	2737
30074	28393	41744	5028	2628	2626	2343	3158	1947	2286	2675	2724
30066	28349	41742	5011	2618	2622	2343	3117	1946	2279	2674	2723
30052	28344	41741	5008	2593	2619	2340	3098	1941	2276	2672	2723
30045	28303	41737	4990	2588	2619	2339	3094	1890	2275	2669	2720
30040	28233	41723	4980	2585	2611	2339	3079	1888	2264	2666	2711
30027	28222	41685	4920	2553	2609	2339	3072	1876	2262	2662	2709
30014	28121	41670	4890	2548	2593	2339	3072	1781	2261	2657	2700
30005	28073	41654	4869	2526	2590	2338	3069	1780	2258	2656	2697
29988	27863	41641	4863	2525	2587	2338	3067	1712	2257	2654	2695
29988	27850	41637	4804	2511	2573	2337	3067	1638	2256	2652	2695
29946	27820	41606	4767	2511	2568	2336	3060	932	2254	2647	2693
29937	27805	41595	4759	2505	2551	2335	3049	6210	2253	2642	2692
29929	27763	41565	4756	2505	2545	2335	3048	6158	2251	2639	2692
29910	27697	41559	4699	2503	2545	2334	3032	6056	2250	2637	2690
29904	27696	41533	4679	2497	2544	2331	3031	5865	2248	2636	2687
29896	27686	41491	4631	2491	2538	2331	3026	4953	2245	2633	2686
29896	27599	41448	4568	2489	2517	2330	3026	4917	2240	2630	2686
29893	27532	41437	4516	2487	2515	2330	3016	4906	2239	2629	2679
29870	27517	41358	4485	2485	2499	2326	2998	4861	2238	2628	2678
29783	27467	41353	4428	2485	2489	2326	2985	4698	2229	2626	2675
29777	27454	41344	4362	2482	2489	2326	2979	4659	2226	2618	2675
29731	27427	41343	4290	2446	2488	2322	2977	4599	2214	2616	2672
29728	27394	41239	4283	2430	2487	2317	2975	4356	2212	2614	2666
29718	27157	41234	4267	2427	2479	2317	2972	4122	2207	2608	2666
29707	27036	41101	4261	2427	2475	2316	2956	3959	2205	2607	2666
29681	26930	41092	4200	2421	2462	2314	2953	3914	2204	2603	2665
29664	26830	41090	4164	2411	2460	2313	2949	3908	2202	2603	2658
29621	26781	41066	4160	2387	2458	2311	2946	3856	2193	2602	2654
29610	26752	41026	4143	2380	2454	2308	2938	3851	2192	2599	2650
29601	26696	41025	4133	2376	2450	2307	2936	3801	2188	2598	2646
29584	26682	40991	4084	2373	2449	2306	2933	3773	2184	2597	2645
29580	26646	40971	4072	2365	2440	2306	2930	3756	2182	2593	2643
29577	26601	40964	4034	2362	2438	2299	2922	3737	2182	2590	2643
29574	26551	40824	4004	2358	2438	2295	2920	3707	2180	2587	2641
29570	26537	40780	3916	2353	2435	2295	2916	3698	2177	2587	2637
29505	26293	40708	3887	2352	2435	2289	2909	3669	2175	2579	2633
29478	26137	40695	3885	2343	2426	2285	2908	3662	2170	2576	2631
29449	25868	40660	3871	2341	2423	2285	2902	3653	2170	2575	2630
29431	25592	40651	3812	2336	2406	2279	2890	3638	2164	2573	2629
29398	25494	40581	3790	2323	2389	2279	2878	3628	2149	2571	2623
29359	25271	40569	3765	2310	2386	2263	2869	3594	2147	2570	2622
29316	24944	40476	3735	2306	2374	2263	2864	3589	2143	2562	2619
29234	24741	40470	3696	2306	2369	2262	2857	3566	2119	2561	2618
29219	24640	40423	3616	2287	2366	2257	2853	3558	2117	2554	2615
29194	24022	40408	3601	2279	2357	2255	2849	3555	2070	2553	2614
29115	23971	40406	3596	2276	2357	2254	2845	3553	2056	2552	2613
29051	23811	40390	3587	2273	2344	2251	2832	3516	2035	2548	2613
29050	23613	40246	3583	2254	2340	2246	2814	3503	2031	2548	2603
29021	23538	40234	3577	2244	2335	2245	2814	3494	1964	2547	2601
28985	23316	40215	3567	2240	2331	2239	2802	3461	1926	2545	2596
28946	21876	40176	3560	2228	2330	2239	2797	3428	1913	2543	2594
28901	21554	40166	3540	2228	2325	2238	2790	3413	1891	2542	2592
28864	21338	40131	3537	2223	2323	2237	2788	3410	1891	2538	2592
28846	10245	40112	3536	2211	2322	2228	2784	3405	1636	2537	2592
28787	38526	40091	3495	2208	2316	2228	2782	3399	1546	2534	2591
28771	38491	40082	3486	2206	2313	2222	2776	3384	7793	2531	2589
28740	38313	40027	3478	2200	2313	2222	2776	3377	7368	2526	2582
28715	37610	40009	3441	2187	2313	2218	2772	3373	7237	2526	2582
28646	36719	39973	3420	2174	2312	2212	2771	3361	7225	2523	2580
28606	35821	39882	3416	2173	2300	2211	2764	3353	7044	2518	2579
28604	35561	39879	3415	2173	2291	2210	2759	3353	6492	2516	2569
28517	34075	39874	3409	2170	2290	2200	2756	3349	6348	2515	2564
28443	33873	39871	3400	2169	2282	2198	2755	3347	6334	2509	2561
28374	33772	39815	3399	2168	2277	2193	2754	3339	6307	2509	2557
28287	33434	39803	3395	2166	2272	2191	2751	3338	6205	2507	2549
28246	33327	39787	3390	2164	2267	2182	2751	3329	6137	2504	2547
28243	33265	39787	3390	2163	2257	2172	2751	3317	5932	2498	2546
28231	33140	39745	3385	2163	2256	2167	2748	3307	5931	2497	2545
28224	33117	39710	3384	2154	2243	2166	2746	3302	5889	2496	2526
28146	32991	39704	3382	2153	2242	2165	2743	3295	5734	2493	2525
28100	32818	39687	3376	2152	2242	2160	2740	3283	5592	2493	2524
28091	32811	39598	3373	2145	2240	2155	2734	3278	5564	2492	2521
28080	32636	39540	3367	2144	2239	2153	2733	3275	5245	2491	2518
28079	32570	39310	3362	2141	2237	2149	2727	3274	5194	2491	2514
28043	32523	39307	3334	2139	2231	2144	2725	3270	4858	2490	2509
28038	32418	39299	3310	2137	2227	2144	2725	3269	4253	2485	2504
28026	32301	39267	3297	2130	2227	2137	2722	3269	4099	2484	2502
27990	32233	39159	3297	2123	2223	2121	2720	3269	4029	2477	2500
27985	32186	39038	3293	2123	2220	2102	2717	3261	3990	2475	2496
27919	32126	38959	3292	2119	2219	2094	2716	3255	3912	2470	2492
27841	32095	38942	3282	2110	2214	2088	2712	3254	3871	2470	2491
27822	32052	38940	3277	2103	2211	2070	2710	3245	3812	2469	2488
27791	31726	38905	3265	2100	2210	2062	2672	3241	3779	2466	2488
27781	31602	38853	3259	2096	2207	2038	2671	3241	3766	2465	2487
27777	31332	38731	3256	2094	2206	2037	2663	3240	3765	2462	2475
27722	31264	38693	3224	2086	2203	2033	2647	3240	3738	2461	2468
27709	31129	38666	3206	2085	2202	2031	2642	3240	3709	2460	2464
27668	31105	38665	3190	2083	2190	2023	2639	3235	3658	2457	2460
27665	31073	38648	3174	2081	2188	2010	2637	3229	3641	2451	2459
27640	31049	38620	3172	2080	2186	2003	2630	3227	3617	2449	2458
27594	31046	38599	3169	2079	2184	1834	2627	3221	3558	2448	2457
27578	30994	38537	3169	2072	2180	1653	2625	3218	3547	2446	2452
27478	30919	38519	3169	2062	2176	1463	2624	3214	3547	2438	2451
27474	30839	38509	3152	2061	2169	1370	2620	3213	3540	2438	2442
27451	30696	38440	3122	2060	2162	1317	2616	3207	3521	2425	2437
27365	30611	38404	3120	2058	2158	1263	2609	3205	3482	2421	2432
27349	30587	38401	3108	2053	2158	1072	2607	3204	3463	2418	2428
27300	30544	38304	3094	2052	2156	9013	2596	3199	3457	2417	2424
27290	30439	38275	3078	2052	2154	7175	2591	3194	3416	2416	2420
27275	30341	38247	3077	2042	2149	5368	2591	3184	3410	2414	2419
27255	30332	38219	3070	2038	2149	5302	2587	3181	3410	2412	2417
27237	30326	38203	3066	2038	2148	5237	2585	3177	3398	2405	2415
27229	30265	38148	3057	2037	2143	5088	2584	3175	3390	2404	2409
27209	30043	38142	3053	2037	2137	4434	2583	3171	3379	2401	2408
27183	29936	38121	3032	2035	2135	4404	2576	3166	3372	2397	2405
27169	29814	38040	3010	2029	2132	4256	2575	3165	3362	2396	2397
27156	29781	38040	2985	2026	2130	4229	2571	3160	3356	2383	2396
27116	29659	38007	2976	2019	2129	4205	2571	3159	3336	2382	2395
27115	29601	37929	2971	2017	2128	4132	2569	3148	3333	2381	2391
27096	29583	37905	2963	2005	2127	4111	2568	3143	3323	2380	2390
27081	29576	37895	2948	1995	2123	4036	2563	3141	3320	2377	2389
27076	29406	37869	2929	1988	2120	4025	2554	3135	3313	2375	2381
27074	29300	37861	2929	1987	2118	3995	2539	3133	3308	2365	2380
27022	29169	37849	2929	1974	2115	3863	2535	3133	3299	2364	2379
27008	29127	37831	2913	1965	2106	3849	2534	3129	3299	2361	2379
26954	29096	37825	2912	1964	2105	3762	2529	3127	3290	2357	2378
26946	29002	37798	2909	1960	2103	3759	2528	3124	3283	2355	2378
26938	28933	37757	2909	1956	2097	3731	2519	3123	3280	2354	2377
26896	28929	37752	2906	1951	2089	3712	2517	3122	3275	2347	2376
26885	28884	37732	2904	1948	2087	3696	2510	3119	3270	2345	2372
26873	28873	37728	2901	1947	2084	3653	2502	3117	3252	2344	2370
26853	28827	37715	2898	1942	2080	3640	2501	3105	3245	2343	2369
26813	28813	37696	2897	1934	2068	3639	2494	3099	3232	2339	2368
26688	28718	37668	2892	1927	2067	3620	2489	3096	3231	2331	2365
26679	28664	37640	2879	1923	2065	3600	2488	3094	3227	2330	2364
26625	28651	37625	2876	1904	2063	3594	2481	3094	3225	2320	2362
26575	28585	37616	2861	1892	2056	3588	2478	3087	3200	2317	2360
26570	28552	37607	2855	1884	2055	3576	2478	3086	3191	2312	2360
26537	28527	37598	2849	1873	2054	3558	2476	3085	3189	2311	2355
26532	28506	37595	2843	1862	2052	3536	2469	3082	3183	2308	2354
26529	28451	37530	2839	1858	2050	3507	2468	3081	3168	2304	2352
26507	28339	37507	2838	1853	2042	3502	2463	3080	3167	2301	2351
26469	28285	37485	2818	1853	2036	3486	2456	3079	3161	2296	2349
26400	28268	37474	2800	1830	2024	3474	2452	3078	3158	2289	2349
26344	28239	37427	2799	1824	2018	3473	2447	3076	3136	2281	2347
26339	28227	37390	2792	1821	2018	3454	2443	3075	3133	2270	2342
26317	28178	37367	2792	1811	2016	3436	2440	3075	3125	2269	2340
26303	28137	37351	2786	1808	2015	3434	2432	3070	3121	2260	2338
26303	28136	37346	2780	1790	2014	3432	2430	3069	3119	2255	2338
26213	28112	37343	2774	1765	2009	3409	2426	3068	3115	2252	2337
26206	28053	37298	2773	1765	2007	3403	2426	3063	3106	2248	2329
26186	28031	37261	2767	1765	2007	3394	2421	3061	3100	2246	2328
26182	27943	37246	2767	1761	1996	3392	2419	3060	3082	2244	2326
26091	27931	37241	2761	1758	1990	3372	2418	3060	3081	2244	2325
26078	27898	37234	2742	1758	1987	3370	2407	3053	3077	2224	2321
25991	27872	37202	2738	1750	1981	3369	2404	3049	3074	2199	2317
25980	27864	37189	2734	1733	1976	3359	2399	3048	3070	2187	2317
25964	27771	37163	2731	1726	1972	3353	2396	3047	3070	2177	2313
25946	27647	37129	2728	1710	1972	3352	2396	3046	3068	2167	2311
25908	27615	37110	2722	1709	1972	3338	2396	3043	3068	2166	2307
25878	27424	37093	2722	1703	1970	3319	2391	3042	3067	2159	2307
25836	27308	37076	2720	1697	1968	3318	2390	3041	3054	2156	2306
25695	27286	36866	2718	1692	1966	3312	2387	3038	3051	2147	2303
25645	27233	36825	2707	1685	1964	3311	2383	3032	3044	2128	2302
25608	27213	36777	2706	1673	1963	3309	2381	3031	3036	2080	2301
25571	27194	36744	2701	1672	1963	3302	2380	3026	3032	2026	2298
25543	27180	36735	2692	1661	1962	3300	2369	3025	3032	1998	2298
25497	27172	36724	2691	1657	1958	3296	2357	3025	3029	1998	2296
25432	27140	36714	2690	1653	1957	3294	2354	3025	3026	1956	2295
25410	27060	36694	2687	1649	1956	3292	2353	3024	3025	1187	2295
25407	26893	36539	2673	1635	1955	3284	2350	3024	3025	1032	2294
25274	26691	36507	2668	1630	1951	3272	2349	3021	3018	977	2284
25241	26534	36474	2666	1629	1950	3265	2333	3017	3011	7028	2283
25228	26498	36439	2660	1624	1948	3258	2332	3017	3008	6506	2281
25198	26489	36408	2657	1624	1948	3254	2331	3016	3005	6459	2269
24983	26470	36393	2645	1623	1946	3251	2323	3015	3003	6117	2266
24927	26330	36299	2641	1619	1944	3244	2314	3014	3003	5617	2265
24903	26275	36261	2640	1616	1943	3242	2308	3013	3001	3728	2265
24839	26042	36242	2632	1604	1942	3241	2299	3010	2999	3622	2263
24804	26001	36148	2631	1601	1942	3233	2298	3005	2996	3461	2261
24801	25990	36120	2630	1595	1937	3225	2297	2999	2994	3457	2256
24726	25981	36116	2626	1582	1936	3223	2296	2998	2985	3455	2249
24710	25953	36017	2622	1580	1929	3216	2292	2997	2980	3418	2249
24690	25940	35994	2614	1578	1929	3212	2291	2995	2978	3364	2249
24579	25848	35952	2607	1577	1924	3208	2290	2989	2976	3349	2245
24574	25792	35938	2605	1566	1920	3208	2268	2986	2975	3338	2244
24531	25744	35936	2605	1565	1919	3196	2257	2983	2972	3284	2238
24496	25741	35873	2596	1563	1918	3185	2244	2981	2969	3246	2238
24461	25536	35871	2592	1561	1917	3185	2235	2980	2964	3244	2235
24421	25444	35795	2573	1559	1914	3182	2217	2980	2962	3220	2235
24408	25437	35660	2560	1554	1913	3181	2201	2978	2962	3167	2234
24314	24700	35659	2555	1546	1913	3179	2198	2972	2961	3165	2232
24281	24497	35649	2551	1534	1906	3178	2194	2972	2948	3162	2229
24146	24486	35586	2548	1529	1905	3172	2194	2968	2945	3156	2229
24119	24436	35584	2539	1528	1895	3169	2158	2966	2944	3147	2228
24036	24264	35572	2532	1528	1895	3168	2146	2962	2939	3118	2220
23747	23886	35567	2532	1502	1895	3168	2143	2961	2938	3115	2216
23676	23886	35557	2529	1497	1893	3158	2142	2961	2938	3114	2211
23668	23709	35470	2528	1489	1891	3154	2056	2960	2936	3092	2207
23666	23681	35281	2526	1475	1889	3147	1973	2960	2934	3077	2205
23569	23647	35205	2525	1472	1882	3147	1545	2959	2934	3076	2204
23469	23364	35181	2524	1463	1882	3146	1459	2958	2933	3076	2196
23405	23362	35150	2513	1463	1881	3141	1451	2956	2931	3065	2195
23397	23311	35066	2511	1455	1880	3137	1359	2955	2930	3053	2194
23288	21679	35054	2508	1433	1875	3136	1337	2953	2925	3044	2194
23268	21619	34999	2507	1424	1873	3121	1337	2952	2920	3042	2193
23266		34902	2503	1312	1873	3120	1169	2951	2920	3033	2187
23148		34766	2502	1198	1872	3118	1139	2949	2920	3029	2183
23036		34734	2499	1197	1872	3112	1116	2948	2919	3018	2182
22810		34616	2492	5813	1871	3107	1084	2944	2919	3016	2182
22797		34578	2484	4339	1870	3107	1078	2941	2915	3015	2180
22751		34382	2454	4284	1868	3084	1069	2939	2911	3007	2178
22623		34372	2436	4106	1866	3083	1055	2934	2910	3002	2172
22622		34367	2417	4081	1864	3079	947	2934	2908	3000	2171
22547		34237	2404	3760	1862	3078	942	2933	2905	2989	2170
22509		34216	2399	3620	1859	3078	925	2924	2902	2981	2170
22408		34151	2395	3589	1858	3074	8348	2923	2899	2964	2170
22329		34068	2387	3586	1851	3067	8116	2922	2899	2962	2170
22008		34050	2383	3511	1846	3062	5681	2919	2897	2957	2164
21854		34035	2382	3406	1845	3059	5384	2918	2895	2939	2158
21743		33978	2380	3315	1843	3058	4530	2918	2884	2936	2154
21458		33970	2374	3284	1843	3054	4527	2917	2876	2929	2149
21258		33772	2367	3275	1843	3052	4112	2916	2874	2906	2145
21257		33718	2366	3120	1842	3052	4111	2916	2872	2897	2145
21042		33657	2366	3096	1834	3049	3968	2916	2872	2895	2141
20630		33637	2365	3091	1832	3049	3956	2914	2870	2886	2136
19150		33628	2364	3063	1830	3045	3919	2914	2870	2882	2131
18311		33548	2354	3054	1830	3043	3879	2912	2864	2881	2125
18273		33411	2339	3031	1828	3042	3835	2912	2856	2873	2116
56408		33410	2336	3029	1823	3032	3818	2911	2850	2869	2115
50981		33403	2333	3005	1818	3028	3814	2910	2848	2851	2112
49058		33364	2332	2968	1818	3021	3792	2909	2844	2842	2108
48997		33341	2327	2958	1815	3021	3781	2908	2843	2835	2104
48804		33324	2327	2934	1808	3018	3750	2907	2843	2835	2101
47151		33278	2314	2903	1806	3015	3677	2900	2841	2833	2101
46381		33175	2312	2882	1806	3013	3668	2895	2837	2832	2100
45405		33164	2299	2879	1802	3012	3657	2895	2831	2827	2099
45230		33105	2293	2799	1801	3008	3644	2890	2825	2821	2097
44679		32976	2293	2741	1800	3008	3603	2887	2823	2820	2097
44387		32806	2291	2724	1797	3005	3559	2887	2822	2816	2084
44188		32646	2290	2692	1795	3000	3548	2882	2819	2811	2083
44044		32436	2290	2682	1795	2996	3467	2882	2819	2795	2079
44018		32381	2288	2634	1794	2996	3441	2881	2818	2791	2073
43826		32333	2285	2633	1787	2994	3432	2881	2818	2791	2069
43748		32196	2283	2600	1784	2992	3409	2880	2812	2786	2067
43381		32190	2283	2590	1783	2991	3399	2880	2810	2782	2067
43218		32129	2277	2571	1780	2990	3394	2878	2809	2778	2066
42995		31206	2270	2562	1778	2987	3389	2877	2807	2772	2065
42941		31128	2268	2555	1777	2981	3376	2874	2806	2769	2061
42849		31076	2264	2551	1776	2980	3372	2873	2805	2769	2048
42734		30265	2263	2545	1773	2976	3370	2873	2805	2756	2042
42521		28925	2258	2538	1772	2968	3362	2871	2796	2753	2037
42457		27903	2256	2528	1770	2959	3351	2870	2796	2753	2037
42364		25542	2255	2516	1768	2955	3346	2870	2796	2749	2033
42361		6385	2255	2510	1764	2955	3345	2868	2794	2748	2027
42310		5501	2242	2497	1764	2953	3321	2867	2790	2748	2025
42304		62126	2241	2477	1758	2953	3319	2867	2790	2742	2019
42278		60259	2240	2454	1758	2952	3310	2865	2789	2741	2016
41967		59726	2239	2448	1757	2948	3304	2864	2785	2740	2014
41857		59707	2235	2422	1756	2948	3302	2864	2785	2740	2012
41689		59517	2233	2397	1752	2945	3297	2861	2784	2739	2010
41607		57874	2232	2355	1752	2945	3293	2860	2780	2738	2010
41597		57348	2230	2352	1750	2945	3292	2858	2777	2736	1996
41565		57140	2227	2337	1749	2944	3283	2856	2775	2733	1966
41485		57095	2227	2314	1748	2944	3280	2854	2773	2726	1958
41460		56999	2226	2283	1741	2939	3279	2853	2772	2715	1938
41427		56949	2215	2265	1738	2938	3267	2851	2767	2715	1936
41419		56818	2213	2265	1738	2938	3262	2849	2766	2713	1935
41228		56488	2208	2232	1737	2935	3257	2840	2765	2713	1935
41214		56234	2200	2232	1735	2930	3256	2838	2765	2712	1930
41208		56067	2199	2214	1734	2923	3255	2838	2765	2711	1929
41201		55746	2192	2197	1726	2923	3221	2836	2760	2708	1926
41169		55493	2187	2190	1726	2920	3209	2834	2756	2706	1925
41149		55313	2186	2184	1724	2920	3205	2833	2755	2705	1917
41146		55118	2184	2179	1722	2919	3202	2831	2754	2701	1908
41073		54613	2182	2164	1714	2918	3202	2831	2750	2699	1888
41045		54530	2182	2160	1713	2915	3195	2830	2747	2695	1883
40991		54495	2176	2156	1709	2915	3193	2825	2747	2684	1879
40979		54360	2176	2156	1705	2909	3180	2824	2744	2680	1875
40935		54325	2168	2138	1702	2904	3177	2822	2744	2680	1864
40917		54256	2167	2131	1700	2899	3171	2820	2743	2675	1861
40877		54237	2166	2131	1700	2898	3167	2820	2742	2673	1860
40801		54065	2163	2126	1698	2897	3158	2819	2742	2667	1850
40791		53877	2162	2121	1697	2894	3156	2818	2739	2653	1843
40790		53781	2161	2115	1697	2894	3150	2817	2738	2652	1818
40765		53497	2160	2112	1695	2890	3148	2815	2734	2647	1795
40712		53485	2157	2107	1689	2890	3139	2815	2732	2646	1769
40708		53326	2146	2105	1687	2890	3131	2813	2732	2642	1733
40692		53264	2137	2094	1685	2886	3131	2811	2729	2638	1677
40651		53174	2135	2093	1685	2883	3129	2811	2727	2637	1648
40613		53163	2130	2079	1684	2882	3128	2808	2723	2637	1446
40594		53122	2124	2078	1682	2882	3128	2805	2723	2636	1142
40570		53071	2123	2072	1682	2880	3126	2805	2721	2635	1037
40530		53062	2120	2065	1675	2880	3126	2802	2720	2628	999
40488		52719	2117	2063	1672	2877	3122	2802	2713	2626	960
40461		52566	2115	2059	1670	2873	3119	2800	2712	2623	952
40452		52564	2112	2051	1670	2872	3114	2800	2706	2620	909
40449		52510	2107	2037	1669	2870	3113	2794	2704	2603	9828
40406		52456	2104	2036	1668	2869	3113	2794	2699	2602	7733
40378		52306	2096	2031	1665	2864	3111	2793	2695	2599	7501
40283		51976	2082	2029	1663	2861	3108	2792	2693	2589	7400
40259		51969	2074	2006	1660	2861	3105	2791	2690	2584	7105
40247		51914	2072	2003	1655	2861	3100	2789	2689	2582	7099
40201		51834	2065	1999	1652	2858	3097	2789	2685	2579	6706
40182		51720	2062	1992	1649	2857	3097	2785	2684	2574	6696
40135		51649	2059	1983	1647	2857	3094	2782	2683	2574	6488
40113		51458	2049	1963	1647	2856	3092	2782	2682	2573	6462
40113		51455	2040	1945	1646	2856	3087	2780	2681	2570	6418
40071		51388	2039	1942	1642	2855	3087	2780	2680	2567	6365
40067		51302	2034	1934	1640	2854	3078	2779	2676	2567	6241
40067		51134	2022	1927	1639	2851	3077	2771	2675	2558	6214
40044		51033	2002	1915	1638	2851	3072	2771	2673	2554	6181
40022		51031	2000	1910	1637	2850	3070	2771	2667	2548	6118
40021		50979	1999	1908	1636	2850	3066	2769	2664	2541	6019
40014		50843	1993	1908	1636	2850	3061	2769	2662	2531	5960
39972		50828	1981	1904	1636	2846	3056	2767	2661	2530	5907
39962		50800	1960	1901	1636	2846	3055	2767	2659	2530	5894
39942		50753	1959	1883	1631	2845	3048	2766	2654	2530	5776
39934		50737	1953	1876	1631	2844	3047	2766	2653	2521	5732
39918		50735	1952	1872	1611	2841	3041	2764	2651	2521	5695
39914		50727	1951	1867	1610	2840	3041	2763	2649	2517	5641
39884		50617	1941	1863	1602	2838	3040	2762	2648	2515	5616
39867		50523	1939	1857	1602	2838	3040	2761	2644	2504	5567
39814		50448	1930	1836	1602	2837	3040	2760	2642	2501	5517
39742		50325	1920	1824	1597	2837	3039	2760	2637	2501	5491
39732		50306	1904	1818	1595	2832	3035	2759	2634	2500	5491
39727		50266	1903	1796	1592	2831	3034	2759	2633	2500	5457
39694		50206	1900	1775	1587	2831	3032	2758	2622	2496	5447
39677		50186	1896	1766	1583	2831	3029	2757	2617	2496	5371
39610		49890	1889	1762	1583	2824	3027	2754	2616	2495	5282
39607		49706	1889	1746	1583	2820	3024	2754	2616	2491	5273
39605		49693	1888	1739	1582	2819	3023	2751	2616	2487	5262
39583		49553	1879	1728	1579	2816	3021	2745	2615	2481	5227
39552		49485	1876	1715	1579	2815	3009	2745	2615	2478	5226
39552		49440	1875	1706	1578	2814	3008	2744	2613	2477	5203
39528		49422	1869	1695	1577	2810	3000	2740	2612	2477	5172
39504		49410	1866	1692	1576	2808	2998	2739	2611	2475	5077
39489		49382	1864	1687	1575	2807	2997	2739	2610	2470	5066
39476		49320	1862	1676	1573	2807	2994	2738	2610	2462	5036
39467		49300	1860	1659	1573	2805	2994	2736	2609	2461	4986
39454		49251	1856	1652	1572	2804	2993	2734	2609	2459	4984
39436		49241	1856	1650	1572	2804	2990	2730	2604	2458	4938
39431		49192		1642	1567	2804	2985	2729	2602	2457	4887
39402		49191		1635	1567	2802	2984	2729	2601	2450	4887
39386		49157		1611	1562	2802	2976	2729	2595	2447	4874
39385		49066		1600	1562	2801	2974	2726	2594	2441	4864
39321		49052		1595	1558	2801	2970	2726	2590	2439	4850
39309		49042		1577	1555	2800	2959	2724	2587	2437	4822
39296		48951		1574	1550	2799	2957	2723	2585	2430	4792
39276		48917		1572	1550	2797	2956	2723	2583	2417	4738
39248		48916		1562	1548	2796	2955	2722	2581	2409	4734
39244		48900		1551	1545	2796	2954	2721	2581	2407	4713
39226		48862		1542	1543	2794	2954	2721	2580	2406	4706
39224		48776		1538	1538	2794	2951	2721	2578	2402	4700
39219		48753		1536	1538	2792	2950	2721	2577	2399	4687
39203		48583		1519	1537	2790	2949	2720	2575	2399	4680
39194		48540		1492	1535	2790	2947	2720	2570	2394	4668
39193		48502		1473	1535	2789	2946	2719	2569	2390	4663
39188		48433		1422	1531	2788	2942	2717	2569	2389	4654
39185		48399		1386	1529	2786	2941	2716	2567	2388	4632
39181		48394		1331	1525	2785	2941	2715	2561	2384	4631
39170		48360		1326	1524	2783	2939	2711	2559	2383	4630
39169		48335		1233	1523	2781	2931	2707	2559	2379	4621
39163		48240		1213	1521	2779	2925	2706	2557	2379	4601
39148		48228		7269	1520	2775	2921	2706	2553	2378	4593
39147		48194		6984	1516	2772	2919	2705	2551	2374	4585
39140		48097		6584	1515	2767	2918	2704	2551	2374	4516
39129		48028		6234	1515	2765	2917	2703	2551	2371	4508
39126		47910		5706	1511	2761	2915	2701	2548	2369	4483
39077		47824		5620	1509	2757	2908	2699	2547	2350	4482
39076		47762		5466	1506	2755	2904	2697	2545	2346	4464
39067		47735		5374	1500	2753	2898	2695	2545	2342	4401
39066		47695		5349	1498	2752	2898	2695	2544	2341	4389
39044		47686		5309	1489	2751	2895	2694	2543	2336	4320
39035		47627		5298	1487	2748	2894	2693	2541	2334	4320
38997		47615		5295	1485	2747	2893	2691	2537	2327	4305
38951		47597		5292	1482	2746	2893	2689	2534	2324	4295
38930		47361		5248	1482	2745	2892	2686	2533	2319	4280
38924		47250		5234	1470	2744	2892	2686	2532	2316	4273
38919		47124		5226	1468	2741	2890	2685	2530	2316	4272
38909		47025		5224	1464	2740	2890	2685	2529	2315	4241
38903		46946		4999	1463	2738	2889	2684	2529	2309	4237
38901		46936		4956	1460	2737	2885	2680	2529	2300	4234
38892		46920		4932	1454	2736	2883	2678	2528	2289	4204
38855		46871		4788	1454	2736	2882	2678	2524	2280	4194
38851		46854		4765	1453	2735	2880	2675	2522	2277	4192
38777		46796		4584	1446	2735	2875	2674	2521	2269	4179
38767		46762		4467	1446	2734	2873	2671	2516	2268	4163
38708		46755		4464	1444	2732	2872	2671	2514	2268	4117
38702		46728		4436	1437	2731	2872	2666	2513	2266	4102
38702		46721		4365	1433	2729	2870	2666	2509	2263	4074
38682		46629		4344	1423	2728	2855	2666	2509	2262	4063
38671		46563		4296	1415	2727	2855	2665	2508	2258	4063
38649		46548		4252	1410	2727	2855	2664	2505	2257	4054
38619		46540		4147	1410	2726	2852	2663	2503	2255	4051
38612		46508		4109	1406	2726	2844	2663	2502	2252	4028
38602		46351		4088	1395	2724	2844	2662	2502	2241	4023
38588		46315		4070	1390	2722	2843	2660	2502	2239	3961
38584		46226		4060	1390	2721	2838	2657	2499	2227	3949
38553		46012		3996	1385	2720	2835	2656	2498	2227	3914
38529		45998		3980	1375	2718	2833	2652	2497	2215	3899
38515		45891		3961	1373	2716	2831	2652	2496	2211	3896
38515		45886		3950	1372	2713	2829	2650	2494	2210	3893
38495		45876		3944	1371	2712	2828	2649	2494	2205	3891
38495		45784		3911	1368	2707	2822	2648	2494	2198	3889
38494		45597		3872	1366	2706	2821	2648	2487	2197	3851
38477		45592		3690	1365	2705	2816	2648	2486	2191	3844
38468		45443		3660	1348	2704	2811	2648	2485	2186	3815
38427		45429		3650	1345	2702	2807	2645	2484	2185	3796
38422		45421		3633	1341	2699	2807	2643	2479	2185	3790
38401		45260		3623	1336	2697	2806	2643	2476	2182	3778
38395		45258		3611	1335	2696	2803	2640	2474	2181	3776
38390		45256		3596	1332	2696	2800	2631	2473	2176	3774
38389		45139		3579	1332	2695	2793	2631	2468	2163	3761
38341		45024		3518	1329	2695	2792	2629	2466	2162	3759
38341		45016		3513	1326	2694	2790	2626	2465	2128	3755
38307		44978		3498	1325	2694	2790	2624	2465	2124	3727
38306		44968		3491	1323	2693	2782	2624	2464	2118	3713
38298		44937		3437	1320	2692	2781	2623	2463	2091	3708
38282		44874		3423	1314	2692	2777	2623	2460	2089	3698
38269		44817		3385	1309	2690	2777	2612	2456	2084	3667
38265		44797		3310	1304	2689	2776	2612	2454	2080	3651
38210		44753		3284	1304	2688	2769	2609	2452	2073	3628
38204		44736		3239	1303	2688	2767	2609	2449	2058	3624
38192		44693		3227	1298	2686	2766	2601	2449	2058	3618
38184		44688		3218	1296	2686	2764	2599	2447	2056	3612
38143		44683		3214	1294	2685	2764	2597	2447	2055	3612
38129		44658		3211	1293	2684	2757	2594	2444	2053	3604
38127		44601		3206	1288	2683	2754	2594	2440	2049	3599
38095		44600		3205	1287	2682	2752	2586	2438	2046	3594
38094		44597		3189	1281	2680	2751	2583	2435	2045	3580
38093		44567		3133	1263	2679	2750	2583	2434	2044	3576
38070		44538		3113	1259	2679	2748	2583	2434	2035	3564
38022		44524		3056	1250	2678	2745	2580	2433	2033	3562
38016		44420		3052	1244	2678	2745	2580	2427	2028	3558
37999		44316		3038	1242	2677	2743	2579	2424	2028	3545
37993		44262		3027	1236	2676	2743	2579	2423	2017	3534
37991		44193		2989	1232	2676	2740	2573	2423	1970	3527
37956		44154		2954	1231	2674	2739	2573	2422	1915	3513
37937		43765		2928	1220	2673	2736	2568	2418	1913	3510
37931		43759		2908	1218	2673	2735	2568	2417	1888	3496
37908		43679		2829	1212	2668	2734	2567	2416	1878	3477
37904		43672		2828	1200	2666	2734	2566	2416	1856	3474
37897		43604		2806	1199	2665	2732	2566	2413	1849	3474
37892		43550		2800	1194	2664	2729	2557	2411	1234	3450
37886		43510		2792	1188	2663	2728	2556	2410	7025	3423
37870		43509		2785	1186	2663	2726	2554	2409	4839	3416
37866		43422		2783	1180	2663	2722	2552	2409	4393	3415
37861		43190		2761	1179	2663	2720	2552	2408	4036	3413
37835		43137		2756	1176	2659	2717	2548	2401	3837	3411
37832		43135		2752	1174	2659	2717	2548	2397	3775	3400
37827		43120		2741	1159	2658	2716	2547	2397	3752	3400
37815		43100		2732	1149	2657	2715	2547	2393	3743	3383
37788		43002		2680	1138	2655	2715	2544	2392	3721	3380
37748		42943		2677	1115	2655	2710	2544	2391	3687	3379
37725		42863		2648	1112	2654	2709	2543	2390	3685	3376
37709		42832		2625	1106	2654	2705	2543	2390	3676	3372
37680		42752		2624	1085	2652	2705	2539	2388	3642	3371
37667		42663		2624	1071	2652	2700	2538	2388	3617	3361
37654		42414		2613	1053	2652	2699	2536	2387	3615	3337
37646		42275		2596	1052	2651	2693	2533	2386	3605	3330
37636		42237		2585	7756	2650	2688	2532	2385	3602	3327
37630		42102		2578	7672	2639	2687	2531	2380	3601	3307
37587		42083		2566	7363	2639	2686	2530	2379	3576	3305
37574		42024		2557	7082	2637	2682	2529	2378	3566	3290
37557		41948		2555	6756	2633	2681	2529	2376	3562	3279
37548		41856		2515	6580	2632	2678	2527	2374	3524	3276
37546		41778		2511	5680	2631	2672	2527	2373	3516	3269
37529		41685		2508	5645	2630	2671	2524	2370	3500	3244
37528		41677		2499	5307	2629	2670	2524	2368	3498	3234
37527		41661		2497	5251	2628	2667	2523	2368	3496	3197
37513		41644		2489	5123	2628	2664	2523	2367	3496	3192
37499		41589		2486	5110	2627	2663	2522	2366	3490	3184
37439		41335		2483	4976	2622	2660	2522	2365	3489	3183
37434		41071		2477	4814	2621	2659	2521	2360	3487	3143
37428		41032		2466	4641	2621	2658	2520	2358	3472	3128
37427		41025		2463	4490	2621	2653	2516	2358	3460	3112
37414		40780		2458	4169	2619	2652	2516	2349	3451	3102
37411		40705		2442	4108	2618	2648	2515	2338	3443	3084
37395		40435		2416	4100	2618	2648	2515	2337	3430	3070
37395		39346		2411	4091	2614	2647	2514	2337	3425	3066
37391		39228		2409	4049	2613	2646	2513	2337	3408	3058
37369		39073		2401	4023	2613	2646	2513	2336	3406	3058
37342		38813		2400	3941	2610	2644	2512	2334	3392	3055
37338		37491		2397	3905	2610	2640	2511	2330	3380	3044
37315		37338		2393	3852	2609	2640	2509	2330	3345	3043
37301		37299		2393	3842	2608	2629	2508	2325	3338	3043
37292		37256		2391	3788	2606	2623	2505	2324	3338	3039
37232		36920		2390	3727	2606	2621	2503	2320	3326	3037
37230		36726		2389	3652	2605	2617	2502	2316	3310	3029
37229		36552		2376	3647	2602	2615	2502	2313	3299	3024
37203		36257		2372	3644	2602	2615	2500	2313	3295	3019
37192				2361	3617	2602	2614	2496	2312	3294	3013
37188				2352	3603	2599	2614	2495	2310	3283	3004
37178				2350	3509	2599	2609	2495	2306	3276	2994
37161				2339	3402	2598	2608	2487	2296	3275	2993
37148				2332	3248	2598	2607	2486	2295	3273	2986
37138				2311	3198	2597	2605	2482	2294	3271	2980
37111				2292	3157	2596	2603	2478	2283	3254	2967
37106				2278	3097	2596	2600	2478	2283	3253	2966
37101				2276	3059	2593	2600	2475	2280	3241	2960
37096				2273	3013	2593	2597	2473	2280	3238	2958
37082				2265	3006	2593	2594	2471	2279	3232	2949
37059				2257	2993	2593	2593	2468	2272	3190	2947
37054				2256	2991	2592	2584	2468	2272	3185	2935
37007				2244	2986	2592	2580	2464	2271	3173	2934
37005				2235	2965	2589	2580	2460	2270	3169	2928
36992				2231	2955	2587	2579	2460	2269	3163	2927
36988				2231	2923	2585	2578	2459	2266	3157	2919
36986				2229	2917	2584	2575	2454	2265	3156	2918
36978				2209	2891	2582	2570	2451	2264	3146	2918
36973				2208	2853	2582	2568	2449	2264	3120	2918
36973				2204	2839	2580	2567	2448	2263	3116	2915
36970				2203	2824	2580	2567	2448	2262	3110	2907
36962				2200	2804	2579	2566	2446	2261	3104	2906
36956				2199	2744	2576	2564	2444	2260	3098	2903
36928				2194	2721	2576	2563	2444	2259	3092	2898
36914				2194	2719	2575	2559	2443	2258	3090	2896
36891				2188	2628	2575	2559	2440	2257	3089	2895
36884				2188	2613	2575	2554	2439	2254	3087	2893
36884				2186	2608	2575	2551	2437	2253	3086	2887
36871				2177	2549	2575	2548	2434	2245	3075	2881
36856				2171	2539	2574	2547	2431	2244	3069	2879
36854				2169	2530	2574	2546	2429	2243	3066	2878
36852				2161	2521	2574	2542	2423	2241	3061	2874
36839				2150	2513	2572	2536	2421	2240	3060	2866
36816				2145	2500	2567	2530	2411	2239	3059	2865
36794				2142	2484	2566	2527	2407	2239	3058	2862
36788				2140	2481	2564	2527	2403	2238	3051	2862
36766				2132	2464	2564	2524	2396	2237	3047	2859
36739				2128	2406	2564	2522	2389	2236	3043	2855
36738				2119	2403	2564	2520	2383	2234	3037	2852
36729				2117	2383	2563	2519	2377	2231	3031	2851
36726				2115	2369	2563	2519	2375	2231	3026	2845
36706				2111	2355	2562	2519	2370	2230	3026	2840
36695				2106	2327	2561	2518	2368	2230	3019	2839
36689				2103	2312	2561	2518	2367	2228	3019	2833
36685				2103	2308	2557	2517	2367	2225	2999	2825
36682				2103	2301	2555	2516	2366	2223	2998	2822
36667				2103	2291	2551	2509	2365	2216	2987	2822
36614				2095	2282	2551	2506	2361	2216	2978	2818
36606				2088	2278	2550	2501	2360	2212	2969	2816
36585				2087	2251	2550	2501	2355	2209	2964	2805
36577				2044	2225	2550	2501	2354	2209	2962	2801
36570				2042	2221	2549	2499	2349	2207	2962	2801
36563				2042	2216	2548	2498	2347	2206	2959	2795
36554				2023	2215	2547	2497	2347	2202	2956	2795
36534				2021	2214	2543	2493	2330	2198	2944	2793
36533				2005	2209	2543	2485	2329	2198	2942	2790
36506				2001	2202	2538	2482	2325	2196	2941	2790
36487				1984	2200	2537	2477	2323	2193	2933	2786
36479				1983	2190	2533	2477	2320	2188	2931	2783
36476				1971	2172	2532	2475	2319	2181	2927	2780
36452				1969	2171	2531	2472	2318	2175	2926	2771
36425				1966	2155	2529	2471	2316	2166	2910	2770
36420				1956	2131	2528	2470	2311	2161	2904	2766
36385				1951	2119	2528	2457	2310	2155	2875	2763
36385				1940	2112	2527	2455	2305	2107	2852	2763
36378				1928	2108	2524	2451	2302	2096	2849	2761
36374				1924	2108	2522	2451	2301	2092	2845	2759
36366				1920	2107	2517	2451	2301	2081	2842	2757
36350				1918	2104	2516	2450	2298	2075	2842	2757
36309				1913	2082	2515	2446	2290	2051	2840	2754
36306				1908	2080	2514	2446	2289	2046	2838	2754
36290				1899	2062	2512	2445	2279	2005	2837	2752
36285				1886	2062	2510	2442	2278	1920	2835	2752
36279				1882	2051	2509	2440	2277	1919	2835	2749
36274				1878	2040	2508	2437	2273	1689	2835	2745
36267				1872	2028	2507	2437	2273	1670	2832	2745
36253				1861	2025	2505	2434	2271	1348	2828	2744
36231				1859	2011	2504	2433	2269	5443	2827	2738
36230				1858	2004	2504	2429	2266	5386	2822	2736
36226				1854	1991	2504	2423	2266	5364	2821	2736
36213				1851	1987	2503	2422	2256	5332	2817	2734
36135				1851	1987	2503	2420	2251	4991	2809	2730
36132				1841	1978	2502	2415	2251	4801	2803	2726
36132				1840	1976	2501	2412	2242	4672	2801	2720
36114				1835	1969	2501	2394	2238	4671	2799	2718
36078				1832	1969	2500	2384	2237	4642	2797	2712
36067				1816	1962	2499	2383	2231	4622	2792	2700
36052				1809	1961	2499	2381	2223	4479	2792	2699
36044				1804	1960	2498	2376	2221	4267	2788	2688
36027				1803	1945	2497	2367	2219	4212	2787	2687
36019				1793	1923	2496	2362	2218	4012	2786	2685
36015				1793	1921	2495	2360	2217	3998	2785	2685
36003				1790	1905	2495	2353	2201	3731	2784	2684
35997				1790	1902	2494	2351	2201	3447	2776	2682
35980				1783	1901	2493	2336	2198	3258	2773	2682
35980				1781	1899	2493	2327	2194	3221	2772	2682
35976				1774	1896	2493	2307	2188	3201	2771	2682
35975				1774	1887	2493	2301	2182	3115	2770	2673
35958				1763	1883	2488	2297	2179	3076	2763	2672
35955				1763	1879	2488	2282	2156	3074	2760	2669
35954				1759	1877	2486	2279	2125	3066	2758	2663
35944				1755	1874	2485	2277	2099	3056	2757	2657
35941				1755	1871	2482	2258	2058	3047	2757	2655
35941				1748	1871	2482	2230	2048	3027	2756	2649
35933				1746	1863	2481	2204	1981	3026	2749	2648
35915				1744	1855	2481	2160	1980	3022	2747	2646
35888				1740	1854	2481	2155	1970	3017	2746	2645
35859				1737	1853	2480	2123	1922	3010	2736	2644
35847				1725	1853	2477	2116	1911	3007	2733	2643
35843				1724	1838	2476	2015	1871	2998	2732	2643
35837				1711	1835	2476	1471	1763	2997	2731	2638
35820				1706	1832	2475	1269	1705	2996	2730	2636
35812				1705	1829	2474	1236	1681	2981	2726	2624
35787				1699	1828	2474	1185	1660	2972	2724	2620
35746				1697	1827	2473	1094	1610	2971	2720	2616
35738				1697	1824	2472	1079	1602	2943	2720	2616
35731				1690	1823	2471	1019	1563	2876	2718	2614
35717				1687	1821	2471	1016	1359	2876	2716	2612
35705				1685	1816	2471	1006	1125	2852	2712	2604
35698				1683	1814	2470	1005	809	2851	2711	2602
35694				1674	1814	2469	979	5606	2841	2705	2601
35671				1668	1813	2469	909	5117	2826	2702	2601
35667				1668	1812	2468	3843	5114	2822	2701	2601
35656				1668	1804	2467	3556	5082	2815	2700	2596
35641				1658	1797	2466	3544	5057	2806	2698	2595
35639				1651	1782	2466	3524	4984	2805	2696	2594
35606				1648	1771	2466	3522	4901	2804	2695	2590
35604				1648	1770	2462	3466	4871	2772	2692	2590
35598				1646	1769	2456	3456	4721	2768	2692	2587
35592				1643	1755	2453	3454	4645	2763	2688	2586
35591				1640	1750	2448	3403	4644	2758	2674	2580
35586				1638	1749	2448	3384	4582	2753	2674	2575
35585				1636	1745	2447	3355	4574	2750	2674	2569
35577				1630	1733	2444	3307	4544	2747	2673	2565
35571				1625	1728	2443	3279	4178	2731	2673	2565
35567				1623	1725	2441	3271	4108	2721	2670	2559
35559				1622	1723	2438	3269	4058	2720	2669	2557
35543				1617	1720	2436	3267	3916	2716	2664	2555
35512				1614	1720	2436	3246	3832	2701	2661	2553
35512				1611	1719	2435	3239	3739	2700	2659	2548
35510				1610	1710	2434	3229	3636	2697	2656	2548
35501				1608	1708	2433	3218	3626	2696	2656	2546
35497				1598	1706	2432	3192	3600	2693	2655	2543
35486				1597	1698	2427	3191	3561	2690	2650	2532
35473				1592	1694	2426	3161	3550	2687	2650	2525
35454				1586	1693	2425	3155	3527	2686	2645	2521
35451				1581	1692	2424	3149	3508	2670	2641	2517
35448				1574	1675	2424	3142	3502	2667	2641	2517
35448				1554	1669	2423	3140	3494	2662	2641	2516
35440				1552	1654	2422	3128	3460	2657	2636	2516
35434				1548	1649	2421	3120	3444	2654	2634	2513
35424				1544	1641	2420	3111	3427	2654	2630	2513
35392				1544	1638	2416	3103	3422	2650	2625	2510
35390				1540	1634	2411	3103	3400	2645	2621	2509
35376				1537	1633	2410	3097	3392	2641	2620	2505
35372				1530	1625	2410	3092	3377	2637	2612	2504
35315				1514	1624	2409	3090	3377	2635	2610	2502
35306				1503	1623	2407	3087	3363	2628	2609	2499
35291				1500	1616	2406	3070	3352	2618	2607	2496
35287				1498	1616	2404	3067	3346	2615	2604	2494
35264				1496	1615	2403	3064	3342	2615	2604	2488
35254				1489	1609	2402	3059	3338	2611	2602	2488
35244				1487	1607	2402	3052	3334	2611	2597	2480
35242				1484	1590	2402	3050	3311	2603	2595	2480
35237				1482	1589	2401	3045	3310	2598	2594	2476
35233				1476	1589	2401	3027	3304	2597	2589	2473
35204				1463	1587	2399	3025	3300	2593	2588	2470
35194				1452	1587	2398	3016	3288	2591	2587	2469
35173				1451	1585	2398	3014	3286	2584	2586	2465
35165				1450	1584	2397	3012	3282	2584	2586	2461
35165				1444	1578	2396	3002	3277	2581	2586	2460
35156				1430	1575	2390	2974	3270	2579	2575	2458
35146				1416	1575	2389	2961	3266	2577	2575	2458
35125				1412	1574	2388	2960	3263	2559	2574	2456
35119				1392	1571	2387	2958	3257	2554	2574	2454
35116				1381	1557	2386	2950	3253	2552	2572	2451
35102				1378	1555	2384	2943	3237	2550	2568	2450
35082				1331	1550	2383	2931	3234	2549	2566	2448
35074				1321	1545	2381	2930	3231	2530	2560	2439
35063				1313	1544	2377	2929	3229	2530	2559	2434
35060				1304	1543	2376	2923	3228	2526	2558	2430
35047				1295	1540	2376	2921	3228	2525	2556	2427
35028				1264	1538	2374	2917	3227	2520	2554	2419
35027				1220	1538	2372	2910	3227	2520	2548	2418
35009				1213	1531	2371	2908	3226	2518	2548	2418
34975				1208	1529	2369	2897	3218	2508	2547	2416
34974				1203	1529	2367	2884	3216	2507	2546	2405
34957				1200	1526	2367	2881	3202	2507	2545	2405
34947				1191	1502	2366	2877	3191	2507	2540	2402
34942				1167	1497	2365	2874	3189	2506	2539	2401
34920				1162	1496	2364	2864	3188	2505	2537	2399
34905				1138	1492	2364	2861	3180	2503	2529	2396
34903				1005	1485	2358	2855	3171	2502	2524	2388
34889					1485	2357	2854	3167	2501	2523	2385
34886					1482	2354	2851	3165	2500	2519	2385
34878					1479	2353	2840	3163	2497	2517	2384
34874					1478	2352	2832	3152	2481	2516	2382
34871					1474	2351	2831	3145	2478	2512	2380
34867					1468	2347	2827	3142	2464	2511	2378
34845					1463	2347	2817	3138	2463	2510	2373
34845					1458	2347	2809	3132	2462	2507	2372
34815					1453	2345	2805	3124	2457	2505	2366
34806					1448	2345	2802	3122	2457	2502	2365
34800					1446	2342	2783	3117	2456	2496	2365
34791					1446	2340	2779	3117	2454	2496	2364
34788					1440	2338	2777	3115	2449	2493	2362
34784					1435	2335	2771	3112	2445	2491	2353
34752					1435	2334	2767	3110	2445	2491	2353
34751					1432	2332	2758	3106	2442	2488	2352
34749					1432	2332	2749	3104	2437	2481	2351
34748					1430	2332	2745	3104	2437	2472	2343
34725					1425	2331	2730	3104	2430	2471	2340
34722					1420	2327	2726	3103	2427	2467	2340
34698					1414	2327	2722	3099	2416	2466	2335
34658					1412	2325	2704	3096	2410	2463	2334
34626					1411	2325	2683	3095	2407	2460	2334
34616					1398	2324	2680	3094	2405	2460	2328
34613					1392	2320	2674	3094	2404	2449	2327
34602					1389	2320	2673	3093	2397	2444	2325
34597					1387	2320	2673	3093	2394	2436	2324
34587					1378	2319	2672	3088	2393	2436	2323
34584					1376	2316	2663	3087	2389	2434	2314
34578					1373	2315	2657	3083	2380	2431	2313
34563					1370	2315	2654	3082	2375	2427	2310
34560					1367	2314	2647	3076	2366	2422	2309
34559					1365	2314	2644	3075	2355	2421	2308
34540					1358	2313	2643	3072	2354	2420	2307
34515					1345	2312	2637	3064	2350	2419	2306
34508					1316	2311	2635	3062	2342	2416	2305
34476					1284	2310	2633	3059	2342	2413	2304
34475					1280	2308	2627	3059	2335	2411	2304
34455					1280	2307	2626	3058	2313	2405	2298
34451					1276	2306	2612	3056	2311	2403	2294
34447					1275	2306	2612	3056	2310	2397	2294
34417					1266	2299	2607	3056	2306	2396	2288
34414					1255	2299	2606	3054	2304	2394	2286
34405					1243	2298	2603	3053	2300	2392	2286
34398					1239	2298	2597	3053	2298	2390	2283
34386					1219	2292	2593	3051	2294	2384	2282
34361					1213	2292	2585	3050	2284	2382	2278
34347					1213	2291	2574	3049	2281	2382	2278
34345					1178	2291	2570	3047	2280	2381	2276
34327					1176	2289	2568	3044	2278	2380	2275
34314					1176	2288	2565	3042	2277	2379	2274
34310					1176	2287	2560	3036	2275	2378	2273
34305					1155	2281	2558	3032	2274	2377	2273
34295					1129	2278	2551	3031	2272	2373	2268
34293					1126	2277	2541	3027	2271	2367	2258
34289					1117	2276	2539	3023	2270	2365	2257
34234					1111	2274	2531	3023	2266	2364	2256
34233					1106	2273	2527	3022	2263	2360	2249
34201					1086	2272	2527	3021	2261	2359	2245
34197					1075	2272	2527	3018	2258	2358	2245
34191					1054	2272	2523	3018	2252	2351	2245
34184					1050	2271	2519	3016	2248	2348	2242
34182					1036	2271	2510	3013	2243	2345	2242
34163					1031	2268	2509	3012	2240	2344	2241
34156					1003	2263	2502	3011	2238	2343	2238
34152					1231	2260	2497	3005	2237	2343	2236
34147					1230	2258	2486	3003	2221	2342	2233
34129					1228	2256	2476	3001	2210	2338	2231
34128					1227	2255	2471	3001	2210	2336	2230
34127					1227	2251	2470	2999	2206	2334	2230
34108					1222	2251	2460	2996	2203	2323	2228
34086					1216	2249	2458	2995	2195	2321	2228
34082					1215	2249	2456	2989	2191	2319	2227
34081					1201	2247	2455	2987	2188	2316	2226
34074					1199	2243	2447	2981	2185	2313	2225
34070					1198	2242	2447	2977	2185	2311	2225
34069					1198	2242	2446	2976	2182	2309	2224
34041					1198	2238	2439	2976	2181	2307	2223
34037					1198	2237	2436	2975	2175	2306	2223
34037					1196	2234	2430	2973	2175	2303	2222
34016					1195	2234	2418	2971	2173	2302	2221
33999					1194	2234	2404	2971	2172	2301	2220
33967					1193	2230	2401	2969	2172	2296	2220
33966					1192	2230	2400	2968	2169	2295	2218
33956					1185	2228	2397	2966	2166	2295	2217
33949					1184	2227	2395	2966	2165	2294	2217
33923					1176	2226	2385	2965	2161	2293	2216
33894					1174	2226	2380	2963	2153	2291	2216
33890					1169	2223	2371	2959	2148	2291	2216
33889					1168	2223	2363	2957	2146	2286	2215
33857					1161	2222	2361	2951	2146	2284	2215
33846					1159	2220	2335	2949	2146	2284	2213
33843					1153	2218	2334	2945	2144	2283	2212
33832					1150	2217	2331	2945	2143	2279	2212
33830					1138	2215	2322	2944	2135	2276	2209
33816					1133	2214	2321	2944	2135	2274	2209
33800					1130	2213	2318	2943	2133	2273	2205
33797					1117	2210	2311	2940	2132	2272	2205
33783					1116	2208	2311	2933	2132	2271	2203
33776					1113	2204	2305	2929	2129	2270	2200
33753					1113	2200	2300	2927	2126	2270	2199
33721					1111	2200	2300	2925	2121	2270	2198
33720					1100	2197	2297	2924	2121	2270	2198
33720					1092	2197	2291	2921	2117	2258	2197
33713					1088	2194	2290	2920	2115	2257	2196
33686					1077	2193	2280	2919	2102	2257	2193
33670					1073	2186	2278	2917	2092	2256	2193
33658					1072	2184	2278	2917	2091	2255	2190
33650					1068	2184	2270	2915	2091	2251	2188
33646					1065	2183	2266	2915	2091	2248	2187
33643					1058	2183	2255	2913	2088	2242	2186
33637					1048	2181	2254	2911	2083	2237	2184
33623					1045	2168	2241	2910	2073	2230	2182
33620					1036	2162	2239	2907	2065	2228	2182
33617					1020	2158	2228	2906	2061	2227	2180
33609					1019	2157	2227	2905	2050	2226	2180
33608					1009	2156	2224	2900	2050	2218	2180
33584					1003	2155	2224	2898	2049	2217	2179
33552					1003	2154	2205	2898	2021	2215	2178
33549					1000	2153	2201	2896	2020	2210	2178
33547					984	2151	2192	2896	2017	2200	2177
33543					980	2147	2146	2891	2012	2198	2175
33535					967	2140	2136	2888	2007	2197	2174
33525					959	2136	2128	2887	2006	2189	2174
33524					958	2134	2126	2884	1986	2185	2171
33520					958	2129	2100	2883	1972	2177	2171
33510					931	2121	2031	2881	1970	2175	2167
33508					6673	2119	2027	2881	1947	2171	2165
33507					6303	2114	2027	2880	1932	2164	2164
33487					5860	2108	2000	2880	1910	2162	2163
33485					5705	2107	1967	2878	1900	2161	2161
33481					5556	2104	1965	2878	1896	2158	2159
33472					5455	2104	1908	2878	1882	2157	2159
33444					5274	2102	1501	2875	1865	2155	2158
33422					5225	2101	1232	2874	1791	2151	2158
33421					5213	2094	1164	2873	1715	2149	2157
33401					5135	2094		2866	1344	2143	2157
33395					4784	2093		2861	1301	2133	2151
33352					4725	2092		2859	1186	2130	2148
33347					4678	2088		2857	1165	2128	2148
33332					4665	2088		2857	1023	2105	2147
33327					4572	2086		2856	10360	2097	2146
33318					4426	2078		2855	10274	2082	2146
33316					4424	2077		2854	10249	2082	2145
33314					4354	2071		2854	10238	2079	2144
33303					4007	2071		2852	10057	2079	2144
33280					3877	2071		2852	9513	2078	2143
33268					3835	2062		2852	9374	2076	2137
33255					3659	2061		2851	9118	2072	2137
33247					3494	2051		2850	9084	2048	2137
33240					3456	2036		2849	8869	2036	2135
33238					3290	2035		2846	8790	2023	2132
33234					3272	2026		2844	8263	2010	2132
33211					3268	2024		2844	8118	1998	2131
33184					3242	2024		2842	7979	1992	2125
33173					3235	2020		2841	7943	1989	2125
33164					3228	2020		2840	7925	1954	2120
33117					3211	2014		2839	7905	1951	2117
33114					3137	2010		2837	7623	1874	2117
33106					3039	1973		2837	7573	1517	2112
33106					2961	1949		2834	7497	1307	2109
33099					2934	1945		2830	7390	1262	2104
33094					2852	1896		2830	7371	1192	2104
33072					2849	1850		2824	7177	1019	2104
33071					2804	1827		2823	7005		2103
33061					2804	1620		2816	6996		2103
33051					2779	1301		2816	6728		2099
32999					2773	1157		2814	6728		2098
32961					2684	1115		2813	6674		2097
32955					2676	1091		2812	6620		2095
32923					2652	985		2811	6593		2094
32918					2650	973		2810	6570		2092
32863					2636	919		2810	6359		2091
32849					2624	5538		2809	6317		2088
32829					2598	5411		2809	6193		2088
32815					2587	3492		2809	6190		2087
32807					2404	3469		2808	6180		2084
32805					2363	3449		2807	5865		2083
32803					2349	3425		2806	5857		2080
32794					2233	3422		2805	5823		2078
32781					2150	3395		2803	5808		2078
32776					2133	3375		2802	5758		2073
32763					2133	3370		2798	5670		2073
32720					2131	3370		2797	5603		2069
32712					2118	3365		2797	5468		2069
32710					2116	3357		2796	5431		2066
32688					2100	3342		2795	5321		2065
32674					2099	3342		2794	5295		2065
32671					2077	3337		2794	5280		2057
32629					2076	3335		2793	5134		2056
32626					2076	3331		2789	5029		2053
32624					2065	3319		2788	5017		2052
32609					2057	3316		2787	4951		2051
32604					2046	3308		2786	4803		2048
32601					2045	3308		2785	4694		2047
32592					2026	3304		2784	4462		2046
32588					2015	3301		2779	4439		2045
32584					1999	3296		2778	4402		2042
32500					1991	3280		2773	4371		2040
32492					1981	3271		2773	4321		2039
32489					1971	3260		2772	4233		2037
32482					1966	3258		2772	4174		2037
32480					1963	3247		2771	4065		2033
32477					1959	3244		2770	4062		2030
32476					1957	3241		2768	4052		2030
32459					1940	3226		2767	4032		2026
32410					1921	3217		2765	3944		2025
32388					1910	3201		2763	3924		2024
32362					1908	3200		2761	3903		2023
32348					1907	3199		2758	3893		2022
32339					1898	3193		2758	3878		2015
32323					1879	3189		2756	3850		2013
32281					1878	3188		2756	3794		2009
32263					1876	3185		2756	3771		2006
32241					1872	3182		2755	3724		2004
32197					1871	3179		2755	3717		2001
32195					1869	3175		2753	3709		2000
32188					1861	3163		2748	3699		1999
32136					1855	3157		2747	3686		1997
32131					1841	3156		2744	3679		1990
32126					1836	3130		2744	3644		1989
32117					1830	3125		2743	3644		1984
32099					1824	3119		2742	3617		1983
32072					1816	3114		2737	3598		1982
32061					1812	3112		2735	3597		1977
32053					1801	3108		2733	3579		1977
32044					1783	3099		2733	3577		1972
32010					1782	3093		2728	3562		1970
32009					1779	3090		2727	3542		1965
32006					1778	3088		2726	3532		1960
31987					1776	3085		2725	3530		1958
31978					1776	3080		2724	3525		1957
31977					1769	3077		2722	3511		1954
31977					1754	3071		2721	3511		1951
31974					1739	3071		2721	3499		1940
31963					1736	3069		2717	3498		1939
31944					1735	3069		2716	3483		1937
31911					1722	3068		2713	3480		1934
31882					1721	3066		2711	3478		1933
31792					1718	3066		2711	3452		1932
31790					1717	3065		2710	3449		1926
31787					1693	3064		2709	3438		1919
31777					1693	3064		2705	3435		1915
31769					1691	3056		2705	3427		1905
31757					1687	3046		2704	3422		1904
31741					1683	3043		2702	3420		1893
31729					1682	3042		2702	3382		1892
31726					1682	3038		2700	3381		1888
31705					1680	3032		2699	3369		1885
31699					1679	3030		2697	3369		1880
31697					1679	3025		2695	3366		1876
31672					1674	3014		2693	3359		1857
31655					1673	3008		2693	3356		1854
31652					1671	3007		2693	3354		1847
31637					1661	3001		2692	3325		1845
31632					1661	3000		2692	3319		1832
31613					1660	2999		2692	3311		1815
31593					1656	2983		2692	3309		1814
31575					1656	2981		2691	3304		1810
31572					1652	2968		2690	3301		1778
31538					1647	2968		2690	3294		1777
31530					1646	2966		2688	3294		1740
31502					1646	2965		2688	3293		1722
31493					1645	2962		2688	3283		1693
31475					1645	2961		2687	3267		1687
31459					1629	2960		2686	3266		1670
31457					1625	2956		2686	3253		1667
31452					1623	2954		2685	3231		1661
31450					1621	2952		2684	3225		1637
31436					1619	2947		2681	3216		1595
31430					1614	2946		2680	3206		1584
31415					1607	2946		2680	3203		1552
31399					1603	2933		2679	3197		1441
31386					1599	2928		2676	3196		1409
31382					1592	2927		2675	3193		1393
31256					1589	2909		2672	3193		1321
31203					1588	2906		2672	3181		1305
31171					1587	2899		2672	3172		1244
31171					1580	2896		2672	3165		1212
31167					1579	2895		2670	3163		1178
31125					1576	2894		2670	3162		1105
31082					1575	2892		2669	3160		1029
31043					1572	2888		2669	3159		974
30923					1568	2886		2669	3158		937
30914					1567	2886		2668	3158		874
30891					1565	2885		2667	3152		866
30878					1565	2882		2667	3142		7729
30873					1560	2880		2666	3132		7427
30843					1555	2880		2666	3131		7285
30827					1552	2875		2664	3125		7234
30823					1551	2873		2663	3118		7162
30815					1550	2861		2663	3113		6963
30765					1550	2861		2663	3098		6904
30734					1549	2853		2660	3092		6751
30715					1535	2849		2659	3084		6668
30709					1532	2845		2657	3077		6591
30641					1532	2838		2653	3064		6548
30631					1530	2837		2653	3064		6469
30614					1525	2832		2652	3062		6455
30551					1522	2830		2649	3061		6267
30551					1520	2829		2648	3051		6262
30526					1514	2822		2647	3042		6261
30506					1513	2818		2647	3030		6258
30479					1505	2818		2646	3020		6250
30441					1503	2813		2644	3017		6173
30373					1500	2812		2642	3014		6153
30345					1498	2810		2640	3012		6115
30328					1498	2808		2640	3002		6079
30317					1489	2804		2638	2998		6056
30309					1486	2803		2637	2995		6004
30291					1485	2801		2635	2987		5990
30280					1475	2795		2633	2986		5960
30226					1472	2790		2632	2980		5954
30222					1471	2785		2632	2958		5953
30217					1464	2784		2632	2953		5922
30149					1462	2782		2631	2946		5913
30123					1459	2778		2631	2941		5890
30076					1459	2778		2630	2933		5882
30062					1452	2774		2630	2930		5875
30060					1450	2766		2630	2925		5871
30040					1446	2764		2630	2924		5871
29885					1443	2764		2624	2919		5861
29877					1443	2762		2623	2919		5854
29860					1439	2760		2621	2918		5839
29830					1436	2757		2620	2914		5836
29792					1436	2756		2619	2907		5824
29749					1433	2753		2619	2903		5782
29745					1431	2752		2614	2896		5763
29659					1429	2751		2612	2894		5658
29627					1427	2750		2612	2894		5634
29582					1427	2749		2611	2892		5627
29560					1425	2749		2610	2888		5616
29505					1422	2745		2610	2853		5596
29491					1422	2741		2610	2832		5582
29482					1422	2741		2609	2832		5577
29415					1414	2740		2607	2827		5551
29391					1412	2740		2606	2826		5542
29145					1408	2739		2606	2821		5501
29142					1403	2739		2606	2814		5490
29128					1401	2735		2604	2810		5471
29005					1395	2734		2602	2805		5468
28983					1391	2729		2601	2803		5468
28977					1390	2726		2600	2793		5460
28910					1387	2719		2600	2791		5432
28806					1387	2718		2598	2781		5412
28783					1385	2716		2596	2781		5398
28638					1380	2715		2595	2777		5337
28628					1378	2715		2594	2774		5307
28628					1367	2712		2594	2773		5305
28503					1366	2711		2593	2770		5264
28442					1363	2711		2592	2769		5159
28285					1361	2708		2591	2767		5148
28274					1352	2706		2591	2766		5139
27869					1351	2706		2590	2765		5137
27702					1348	2706		2589	2761		5131
27512					1345	2704		2589	2760		5126
27493					1345	2703		2589	2760		5124
27406					1344	2702		2587	2759		5097
27371					1344	2701		2584	2758		5094
26450					1333	2701		2584	2749		5076
26259					1331	2699		2583	2748		5046
25459					1327	2691		2582	2740		5025
65535					1321	2689		2581	2738		5006
65535					1318	2689		2580	2735		4971
64258					1312	2686		2579	2734		4951
63624					1311	2686		2579	2734		4950
63510					1310	2682		2578	2732		4920
59813					1307	2682		2577	2732		4904
59788					1301	2680		2576	2713		4879
59259					1297	2677		2574	2713		4873
58213					1296	2676		2570	2712		4848
57424					1295	2675		2570	2710		4847
56130					1292	2674		2570	2695		4843
54304					1291	2674		2569	2695		4836
52314					1285	2673		2568	2693		4834
50676					1272	2671		2566	2692		4812
47804					1271	2669		2564	2692		4805
47691					1266	2668		2560	2682		4804
47489					1257	2662		2554	2678		4796
46548					1246	2661		2554	2666		4790
46475					1243	2660		2551	2664		4790
45779					1243	2659		2550	2662		4780
45595					1242	2658		2549	2662		4769
45569					1239	2657		2549	2662		4768
45303					1237	2657		2546	2660		4747
45065					1237	2656		2545	2657		4746
44713					1237	2655		2544	2653		4740
44680					1235	2655		2544	2649		4708
44441					1235	2654		2541	2649		4697
[truncated: 1,714 more rows]
