# Supplementary material for: Flagellar rotation facilitates the transfer of a bacterial conjugative plasmid
Source: EMBO J. 2024 Dec 2;44(2):587–611. doi: 10.1038/s44318-024-00320-0 (PMC11730352; doi:10.1038/s44318-024-00320-0)
Supplement: Supplementary file 8 — Source data Fig. 4 [file 44318_2024_320_MOESM8_ESM.zip › Figure 4/4D-E/quantification of High GFP cells.xlsx]

## Sheet: Sheet1
	GFP Intensity (AU)
	Pc-GFP						P33-GFP
	-pLS20			+pLS20			-pLS20			+pLS20
	WT	∆hag	∆ymdB	WT	∆hag	∆ymdB	WT	∆hag	∆ymdB	WT	∆hag	∆ymdB
Field 1	100	100	100	9.4	1.6	6.5	0.1	0	0.5	3.3	0.2	8.8
Field 2	100	100	100	6.4	3.5	1.9	1.7	0.2	0	3	0	4.6
Field 3	100	100	100	6.4	4	4.4	0	0.4	0.7	3.8	0.3	6.2
Field 4	100	100	100	7	0.6	4.1	0.4	1	0.7	1.6	1.8	8.6
Field 5	100	100	100	1.8	5.3	3.1	0.1	0	0.2
t-test of mutant vs WT:					0.0644384	0.167279		0.713099	0.910918		0.00952076	0.0100031
