# Supplementary material for: Flagellar rotation facilitates the transfer of a bacterial conjugative plasmid
Source: EMBO J. 2024 Dec 2;44(2):587–611. doi: 10.1038/s44318-024-00320-0 (PMC11730352; doi:10.1038/s44318-024-00320-0)
Supplement: Supplementary file 9 — Source data Fig. 5 [file 44318_2024_320_MOESM9_ESM.zip]

Archive with 8 entries (4 files):
- Figure 5/5B/
- Figure 5/5B/conjugation plates.JPG
- Figure 5/5C/
- Figure 5/5C/Cell wall Tie Western Blot.png
- Figure 5/5E/
- Figure 5/5E/distribution graph of Tie expression.xlsx
- Figure 5/5F/
- Figure 5/5F/cluster area quantification.xlsx
