# Supplementary material for: Flagellar rotation facilitates the transfer of a bacterial conjugative plasmid
Source: EMBO J. 2024 Dec 2;44(2):587–611. doi: 10.1038/s44318-024-00320-0 (PMC11730352; doi:10.1038/s44318-024-00320-0)
Supplement: Supplementary file 9 — Source data Fig. 5 [file 44318_2024_320_MOESM9_ESM.zip › Figure 5/5E/distribution graph of Tie expression.xlsx]

## Sheet: Sheet1
	% of cells
# of foci/cell	0	1-3	above 3
R1	82.0896	14.801	3.10945
R2	68.6084	27.1845	4.20712
R3	68.6007	28.4414	2.95791
Average	73.0995	23.4756	3.42483
stdv	6.35689	6.15532	0.556614
