# Supplementary material for: Flagellar rotation facilitates the transfer of a bacterial conjugative plasmid
Source: EMBO J. 2024 Dec 2;44(2):587–611. doi: 10.1038/s44318-024-00320-0 (PMC11730352; doi:10.1038/s44318-024-00320-0)
Supplement: Supplementary file 9 — Source data Fig. 5 [file 44318_2024_320_MOESM9_ESM.zip › Figure 5/5F/cluster area quantification.xlsx]

## Sheet: Sheet1
		Clusters Area (pixels2)
Time (minutes)		20	30	2 way ANOVA (vs WT/pLS20)
WT/pLS20	R1	19419	36791
	R2	40526	31882
	R3	0	52228
	R4	44196	59727
WT/pLS20-Δtie	R1	12468	44588	0.164573
	R2	0	0
	R3	31327	26838
	R4	35158	31340
PIPTG-tie/ pLS20-Δtie	R1	27705	68168	0.0264939	0.00129628
	R2	64983	52217
	R3	58268	57126
	R4	52592	55599
