# Supplementary material for: Flagellar rotation facilitates the transfer of a bacterial conjugative plasmid
Source: EMBO J. 2024 Dec 2;44(2):587–611. doi: 10.1038/s44318-024-00320-0 (PMC11730352; doi:10.1038/s44318-024-00320-0)
Supplement: Supplementary file 10 — Source data Fig. 6 [file 44318_2024_320_MOESM10_ESM.zip]

Archive with 17 entries (9 files):
- Figure 6/6B/
- Figure 6/6B/conjugation efficiency.xlsx
- Figure 6/6B/conjugation plates.JPG
- Figure 6/6C/
- Figure 6/6C/conjugation plates.JPG
- Figure 6/6D/
- Figure 6/6D/Tie Western Blot.JPG
- Figure 6/6F/
- Figure 6/6F/conjugation plates.JPG
- Figure 6/6G/
- Figure 6/6G/conjugation plates.JPG
- Figure 6/6H/
- Figure 6/6H/Tie Western Blot.JPG
- Figure 6/6I/
- Figure 6/6I/conjugation plates.JPG
- Figure 6/6J/
- Figure 6/6J/conjugation efficiency.xlsx
