# Supplementary material for: Flagellar rotation facilitates the transfer of a bacterial conjugative plasmid
Source: EMBO J. 2024 Dec 2;44(2):587–611. doi: 10.1038/s44318-024-00320-0 (PMC11730352; doi:10.1038/s44318-024-00320-0)
Supplement: Supplementary file 10 — Source data Fig. 6 [file 44318_2024_320_MOESM10_ESM.zip › Figure 6/6B/conjugation efficiency.xlsx]

## Sheet: Sheet1
Donors:		pLS20-Cm Conjugation Efficiencies			pLS20-Spec Conjugation Efficiencies			t-test vs. WT/WT:	t-test of Δhag/Δhag vs. rap OE/Δhag:
(pLS20-Cm)	(pLS20-Spec)
WT	WT	0.00148077	0.0016375	0.00241892	0.00240385	0.0014875	0.00180405
rap OE	WT	0.0480769	0.014	0.0136842	0.00384615	0.00192857	0.00152632	0.522452
Δhag	Δhag	4.54545e-05	7.14286e-06	2.97619e-06	0.000113636	2.67857e-05	1.90476e-05	0.00241113	0.334838
rap OE	Δhag	0.0296296	0.00795918	0.0125	3.7037e-05	9.18367e-06	9e-06	0.00220092
