# Supplementary material for: Flagellar rotation facilitates the transfer of a bacterial conjugative plasmid
Source: EMBO J. 2024 Dec 2;44(2):587–611. doi: 10.1038/s44318-024-00320-0 (PMC11730352; doi:10.1038/s44318-024-00320-0)
Supplement: Supplementary file 10 — Source data Fig. 6 [file 44318_2024_320_MOESM10_ESM.zip › Figure 6/6J/conjugation efficiency.xlsx]

## Sheet: Sheet1
	Conjugation Efficiencies
	WT	WT - 2% PVP	WT - 5% PVP	anti Hag	anti GFP	epsE OE no IPTG	epsE OE 1mM IPTG	∆hag	∆degU	∆hag∆degU
R1	0.00554225	0.000632353	0.00028858	4.16667e-05	0.00276282	0.00451471	7.37705e-05	1.22449e-05	0.00309375	0.00179365
R2	0.00121186	9.95763e-05	4.46023e-05	3.16667e-05	0.00418333	0.00458333	0.000111111	1e-06	0.00125	0.0014881
R3	0.00315385	0.00135	0.000573	3.16667e-05	0.00416667	0.00116489	1e-05	2.46e-06	0.00194444	0.00153846
R4	0.0013125	0.00106	0.000418	4.13655e-05	0.00526667	0.00129464	1e-05	3.75e-05	0.00300329	0.00271589
R5	0.00371667			1.57895e-05					0.0039395	0.00240263
R6	0.00686667								0.00257425	0.00420461
R7	0.00588333
R8	0.000769231
R9	0.000269828
R10	0.00199
R11	0.00232
t-test of treatment/mutant vs. WT:		0.0776626	0.0369015	0.0114562	0.373029	0.929762	0.0231991	0.0217832	0.708595	0.518176
