# Supplementary material for: Flagellar rotation facilitates the transfer of a bacterial conjugative plasmid
Source: EMBO J. 2024 Dec 2;44(2):587–611. doi: 10.1038/s44318-024-00320-0 (PMC11730352; doi:10.1038/s44318-024-00320-0)
Supplement: Supplementary file 11 — Source data Fig. 7 [file 44318_2024_320_MOESM11_ESM.zip]

Archive with 4 entries (3 files):
- Figure 7/7B/
- Figure 7/7B/soft agar plates  8-19 hours.JPG
- Figure 7/7B/soft agar plates 22-24 hours.JPG
- Figure 7/7B/soft agar plates 26-28 hours.JPG
